# Supplementary material for: 5-Bromo-3-(4-chloro­phenyl­sulfin­yl)-2-methyl-1-benzofuran
Source: Acta Crystallogr Sect E Struct Rep Online. 2010 Oct 9;66(Pt 11):o2721. doi: 10.1107/S1600536810038870 (PMC3009343; doi:10.1107/S1600536810038870)
Supplement: Supplementary file 2 [file e-66-o2721-Isup2.hkl]

# 
# h,k,l, Fc-squared, Fo-squared, sigma(Fo-squared) and status flag 
# 
data_I
_shelx_title ' 1042 IN P2(1)/C' 
_shelx_refln_list_code          4 
_shelx_F_calc_maximum      218.07 
_exptl_crystal_F_000       736.00 
_reflns_d_resolution_high  0.7828 
 
loop_ 
 _symmetry_equiv_pos_as_xyz 
 'x, y, z' 
 '-x, y+1/2, -z+1/2' 
 '-x, -y, -z' 
 'x, -y-1/2, z-1/2' 
 
_cell_length_a    11.5296 
_cell_length_b     5.8344 
_cell_length_c    22.0447 
_cell_angle_alpha  90.000 
_cell_angle_beta  100.602 
_cell_angle_gamma  90.000 
 
_shelx_F_squared_multiplier     1.000 
 
loop_ 
 _refln_index_h 
 _refln_index_k 
 _refln_index_l 
 _refln_F_squared_calc 
 _refln_F_squared_meas 
 _refln_F_squared_sigma 
 _refln_observed_status 
   1   0   0     3594.15     4154.30    234.57 o 
   2   0   0     2201.76     2304.89    150.57 o 
   3   0   0    24096.13    19948.98   2808.01 o 
   4   0   0    22891.60    23356.62   1194.68 o 
   5   0   0    15675.66    16055.96    613.26 o 
   6   0   0     4886.91     5118.20    237.12 o 
   7   0   0     6245.40     6164.26    238.03 o 
   8   0   0     1835.04     1873.66     90.40 o 
   9   0   0     2947.34     2738.84    130.49 o 
  10   0   0      774.64      798.56     31.54 o 
  11   0   0      813.09      841.53     46.56 o 
  12   0   0      336.46      388.41     29.17 o 
  13   0   0      579.49      547.87     36.97 o 
  14   0   0      701.67      634.88     41.78 o 
   1   1   0     7931.23     7796.60    183.59 o 
   2   1   0       21.66       25.43      1.64 o 
   3   1   0     2623.64     2660.52     79.32 o 
   4   1   0     1086.01     1144.13     32.15 o 
   5   1   0      944.91      887.70     27.70 o 
   6   1   0      237.25      279.05     10.71 o 
   7   1   0      589.77      614.32     24.92 o 
   8   1   0       66.56       82.80      5.57 o 
   9   1   0      513.01      538.33     18.96 o 
  10   1   0      459.90      466.38     19.08 o 
  11   1   0        5.70        6.15      7.00 o 
  12   1   0      150.68      159.11     17.79 o 
  13   1   0        1.09       -1.60      9.33 o 
  14   1   0      106.51      118.23     21.24 o 
   0   2   0     3734.86     3796.97    180.16 o 
   1   2   0     4356.51     4502.52    134.83 o 
   2   2   0    20692.39    20405.82    511.77 o 
   3   2   0     9003.12     9045.30    269.65 o 
   4   2   0     1194.68     1068.14     42.47 o 
   5   2   0     6496.20     6483.80    217.81 o 
   6   2   0     5680.38     5790.42    195.47 o 
   7   2   0     1626.10     1472.46     51.82 o 
   8   2   0     3662.79     3589.58    140.74 o 
   9   2   0     1084.83     1072.40     55.29 o 
  10   2   0     1083.24     1064.35     45.72 o 
  11   2   0      624.55      623.06     38.74 o 
  12   2   0      204.70      199.31     18.69 o 
  13   2   0       74.84      103.58     16.71 o 
   1   3   0      381.96      334.42     23.53 o 
   2   3   0      816.85      794.91     25.38 o 
   3   3   0       72.49       95.99      5.56 o 
   4   3   0     2182.17     2124.49     64.51 o 
   5   3   0       69.95       71.20      8.82 o 
   6   3   0      994.24      935.26     38.00 o 
   7   3   0      480.14      424.16     40.40 o 
   8   3   0      142.72      134.77     23.41 o 
   9   3   0       13.10       15.25     14.75 o 
  10   3   0       46.26       35.33     12.71 o 
  11   3   0      716.80      633.26     46.15 o 
  12   3   0       38.55       19.88     14.05 o 
  13   3   0      118.90      120.91     18.74 o 
   0   4   0     1224.14     1258.47     50.71 o 
   1   4   0     7165.25     6996.30    209.20 o 
   2   4   0     1710.89     1511.09     66.46 o 
   3   4   0     2872.27     2866.55     98.15 o 
   4   4   0     1556.13     1571.17     64.32 o 
   5   4   0     3455.09     3206.43    163.28 o 
   6   4   0     1625.68     1009.91     72.07 o 
   7   4   0       14.27        7.50      8.60 o 
   8   4   0     1072.89     1170.24     64.86 o 
   9   4   0      218.60      224.99     24.92 o 
  10   4   0      746.18      752.56     53.71 o 
  11   4   0      134.88      122.78     18.00 o 
  12   4   0       64.03       38.37     17.35 o 
   1   5   0       12.99       10.32      5.50 o 
   2   5   0       61.93       67.61     14.63 o 
   3   5   0       83.56       98.78      8.81 o 
   4   5   0      106.14       99.17     11.96 o 
   5   5   0       33.96       16.22      9.61 o 
   6   5   0      320.82      291.70     19.69 o 
   7   5   0        5.18       -3.90     10.14 o 
   8   5   0       42.89       28.06     18.19 o 
   9   5   0       71.94       26.30     20.66 o 
  10   5   0       56.70       29.89     21.54 o 
   0   6   0     2012.63     1596.37    180.18 o 
   1   6   0      107.41      108.25     11.02 o 
   2   6   0       69.93       75.97     12.17 o 
   3   6   0     1029.87     1099.23     60.19 o 
   4   6   0      308.42      374.84     27.33 o 
   5   6   0      343.69      393.51     52.79 o 
   6   6   0      207.23      229.47     19.04 o 
   7   6   0      358.23      232.51     71.57 o 
   8   6   0       67.08       74.10     13.50 o 
   1   7   0       42.24       35.35     17.90 o 
   2   7   0        4.58       12.79     10.98 o 
   3   7   0       78.89       55.09     29.84 o 
   4   7   0        8.57       19.74     30.76 o 
 -14   1   1       99.58       98.50     19.47 o 
 -13   1   1       89.97       97.16     10.39 o 
 -12   1   1      144.56      149.71     10.98 o 
 -11   1   1      121.55      127.87     11.12 o 
 -10   1   1      137.99      138.35      9.41 o 
  -9   1   1       62.60       70.20      6.31 o 
  -8   1   1       16.81        7.51      4.38 o 
  -7   1   1     3059.43     3150.60    105.49 o 
  -6   1   1     1247.97     1268.09     51.62 o 
  -5   1   1      934.49     1128.16     32.09 o 
  -4   1   1      100.25       87.77      7.84 o 
  -3   1   1     5713.87     5955.54    177.04 o 
  -2   1   1    10205.19    10312.23    341.43 o 
  -1   1   1     2476.25     2628.87     71.20 o 
   0   1   1     8320.74     8560.49    255.92 o 
   1   1   1     3311.05     3488.64     81.90 o 
   2   1   1     2102.41     2378.68     70.67 o 
   3   1   1       16.22       23.18      7.49 o 
   4   1   1     1461.50     1429.10     40.05 o 
   5   1   1      516.80      479.69     18.41 o 
   6   1   1      114.74      111.14      6.41 o 
   7   1   1        0.81        0.32      3.43 o 
   8   1   1      170.65      145.94     10.40 o 
   9   1   1     1936.57     1942.09     55.38 o 
  10   1   1       86.56       70.84      8.46 o 
  11   1   1       15.58        9.97      7.59 o 
  12   1   1      266.86      246.66     14.37 o 
  13   1   1       92.39      108.68     12.68 o 
  14   1   1       15.57        0.48     16.09 o 
 -14   2   1        0.11       -1.85     13.51 o 
 -13   2   1       48.92       39.87     17.44 o 
 -12   2   1      172.30      150.03     44.13 o 
 -11   2   1      165.49      167.74     16.80 o 
 -10   2   1      521.82      522.74     25.61 o 
  -9   2   1      227.62      211.91     13.79 o 
  -8   2   1      456.73      438.39     20.89 o 
  -7   2   1      761.59      823.06     30.59 o 
  -6   2   1       70.14       87.93      6.21 o 
  -5   2   1      391.23      364.95     14.82 o 
  -4   2   1      752.83      783.61     43.27 o 
  -3   2   1      327.87      317.20     13.86 o 
  -2   2   1     1581.91     1407.36     42.92 o 
  -1   2   1     1132.80     1009.02     32.91 o 
   0   2   1      382.69      346.69     12.98 o 
   1   2   1      281.75      263.40     18.37 o 
   2   2   1        2.11       33.31      6.20 o 
   3   2   1      259.48      326.89     11.28 o 
   4   2   1     4869.71     4949.88    164.59 o 
   5   2   1      210.22      168.37     11.99 o 
   6   2   1      330.52      340.85     34.68 o 
   7   2   1        5.68        1.43      5.98 o 
   8   2   1      908.64      819.63     31.34 o 
   9   2   1        4.04       -3.65      6.91 o 
  10   2   1        0.66       -1.35      7.88 o 
  11   2   1      231.37      250.51     27.34 o 
  12   2   1        0.43        4.05     12.51 o 
  13   2   1      557.84      483.30     35.86 o 
 -13   3   1        3.74       10.68     16.21 o 
 -12   3   1       29.36       24.07     14.70 o 
 -11   3   1        3.17        3.52     12.50 o 
 -10   3   1      153.98      150.53     80.33 o 
  -9   3   1      391.41      384.22     41.31 o 
  -8   3   1        8.46        7.06     11.56 o 
  -7   3   1      435.19      480.15     31.64 o 
  -6   3   1        8.92        0.33      5.94 o 
  -5   3   1      621.17      601.65     22.48 o 
  -4   3   1       91.80       67.36      7.19 o 
  -3   3   1     1487.20     1602.79     44.62 o 
  -2   3   1      513.18      523.54     21.66 o 
  -1   3   1     1235.80     1418.09     43.51 o 
   0   3   1      858.61      922.54     29.05 o 
   1   3   1      383.10      252.28     15.99 o 
   2   3   1      613.30      646.60     19.01 o 
   3   3   1       19.98       22.15      4.76 o 
   4   3   1      140.08      124.26      8.14 o 
   5   3   1       83.93       75.32      9.08 o 
   6   3   1       28.50       28.17      9.14 o 
   7   3   1      906.11      891.93     67.94 o 
   8   3   1       50.03       33.36     14.05 o 
   9   3   1       80.74       72.04     12.33 o 
  10   3   1       88.81       87.18     17.21 o 
  11   3   1      313.87      304.01     24.16 o 
  12   3   1       23.26       28.47     14.93 o 
  13   3   1       88.45       99.87     17.88 o 
 -12   4   1        5.95       -5.09     14.81 o 
 -11   4   1        5.51        8.67     14.64 o 
 -10   4   1        1.52       -1.21     16.38 o 
  -9   4   1       75.10       62.41     22.49 o 
  -8   4   1       20.33       14.69     21.12 o 
  -7   4   1       10.35        4.57      8.33 o 
  -6   4   1       83.35       71.97     13.77 o 
  -5   4   1      196.90      190.20     16.05 o 
  -4   4   1      122.21      135.02     13.72 o 
  -3   4   1        0.20        3.66      4.64 o 
  -2   4   1     1920.86     1715.98     86.80 o 
  -1   4   1      259.64      167.64      9.74 o 
   0   4   1      320.84      321.56     11.47 o 
   1   4   1        1.16       -3.17      3.63 o 
   2   4   1      285.39      266.58     10.57 o 
   3   4   1      393.89      471.79     17.14 o 
   4   4   1        6.95       19.94      7.34 o 
   5   4   1      124.95      118.65     11.05 o 
   6   4   1      249.28      278.37     20.71 o 
   7   4   1        2.60        8.55      8.05 o 
   8   4   1        1.70       -1.96     13.59 o 
   9   4   1       78.62       84.38     13.88 o 
  10   4   1       64.64       80.07     15.77 o 
  11   4   1       53.82       36.55     16.46 o 
  12   4   1       55.36       58.19     17.41 o 
 -10   5   1       28.69       44.51     21.95 o 
  -9   5   1      225.44      162.12     75.51 o 
  -8   5   1      184.59      192.06     31.67 o 
  -7   5   1       12.64       20.81     10.88 o 
  -6   5   1      661.77      420.78     88.83 o 
  -5   5   1      119.45      108.70     21.34 o 
  -4   5   1      182.89      188.66     14.64 o 
  -3   5   1      258.31       79.67     37.64 o 
  -2   5   1      762.79      773.90     29.41 o 
  -1   5   1     1377.28     1480.78     52.94 o 
   0   5   1      269.18      294.25     18.29 o 
   1   5   1      731.18      633.52     25.08 o 
   2   5   1       13.67       25.55      5.33 o 
   3   5   1       71.29       71.93      8.16 o 
   4   5   1      270.99      305.92     19.52 o 
   5   5   1      363.83      362.33     21.86 o 
   6   5   1      165.67      145.65     31.78 o 
   7   5   1       69.14       70.14     12.01 o 
   8   5   1      192.26      176.73     18.37 o 
   9   5   1        6.85       11.59     13.97 o 
  10   5   1      169.74      167.43     19.96 o 
  -8   6   1       22.54       27.74     14.37 o 
  -7   6   1       62.01       63.00     14.46 o 
  -6   6   1       11.52       11.28     12.51 o 
  -5   6   1       50.70       64.01     13.45 o 
  -4   6   1       92.76       81.91     13.37 o 
  -3   6   1       83.01       26.81     14.04 o 
  -2   6   1      110.21      155.02     13.82 o 
  -1   6   1       16.02       13.70      8.60 o 
   0   6   1      271.40      282.99     15.73 o 
   1   6   1       20.85       29.17      8.57 o 
   2   6   1       42.19       26.62     14.61 o 
   3   6   1      262.98      275.60     18.29 o 
   4   6   1        3.70       -6.08     13.05 o 
   5   6   1       56.65       80.76     13.12 o 
   6   6   1       23.41       29.50     12.32 o 
   7   6   1      156.83      169.61     15.14 o 
   8   6   1       16.70       -0.10     11.82 o 
  -5   7   1        3.98       -6.89     33.97 o 
  -4   7   1      298.54      361.27     50.04 o 
  -3   7   1       88.60       19.28     30.76 o 
  -2   7   1        1.55        2.95     11.22 o 
  -1   7   1       51.51       46.82     17.90 o 
   0   7   1       58.79       67.73     12.01 o 
   1   7   1       62.97       83.05     16.98 o 
   2   7   1       39.52       42.56     12.24 o 
   3   7   1       74.08       45.90     33.05 o 
   4   7   1       38.87       23.87     33.51 o 
 -14   0   2      125.47      132.85     20.24 o 
 -13   0   2      100.05      114.89     17.77 o 
 -12   0   2      274.07      292.29     19.75 o 
 -11   0   2      600.07      574.28     52.69 o 
 -10   0   2      568.44      557.09     27.61 o 
  -9   0   2      145.50      141.34     10.05 o 
  -8   0   2     1586.37     1579.53     85.81 o 
  -7   0   2    12118.75    12729.95    498.69 o 
  -6   0   2      613.73      654.96     41.85 o 
  -5   0   2     1126.66     1042.04     51.56 o 
  -4   0   2     1588.53     1680.01     81.34 o 
  -1   0   2     4387.27     4257.68    295.63 o 
   0   0   2     5286.73     5133.57    152.79 o 
   1   0   2      510.25      564.51     43.61 o 
   2   0   2    10739.65    10991.87    419.90 o 
   3   0   2      276.16      306.88     13.42 o 
   4   0   2     9197.13     9745.30    373.51 o 
   5   0   2     2006.51     2011.37     95.37 o 
   6   0   2     7122.14     6929.28    330.10 o 
   7   0   2       31.62       29.89      6.55 o 
   8   0   2     1215.29     1189.21     49.52 o 
   9   0   2     2939.42     2700.72    106.88 o 
  10   0   2      718.32      672.09     38.76 o 
  11   0   2     1592.83     1469.07     74.79 o 
  12   0   2      267.04      276.99     23.96 o 
  13   0   2     1083.64     1141.92     62.15 o 
  14   0   2      240.39      295.93     26.74 o 
 -14   1   2      110.03      116.97     19.73 o 
 -13   1   2      381.09      424.63     18.59 o 
 -12   1   2      799.32      843.31     28.16 o 
 -11   1   2      941.04      830.07     29.56 o 
 -10   1   2      452.40      441.28     17.58 o 
  -9   1   2      858.51      916.19     30.25 o 
  -8   1   2     3489.18     3426.45     95.36 o 
  -7   1   2      458.39      399.93     26.13 o 
  -6   1   2     4832.73     4852.46    133.63 o 
  -5   1   2      459.20      394.60     14.96 o 
  -4   1   2     1729.08     1643.82     65.52 o 
  -3   1   2    31750.38    29076.18   1715.93 o 
  -2   1   2     2290.73     2164.05     71.88 o 
  -1   1   2    10731.42    10818.36    361.85 o 
   0   1   2       37.87       46.93      1.94 o 
   1   1   2     5499.96     5607.00    123.97 o 
   2   1   2     7143.83     7333.74    196.58 o 
   3   1   2     4212.01     4343.13    144.07 o 
   4   1   2     3022.51     2901.66     87.34 o 
   5   1   2     3505.68     3495.70    103.76 o 
   6   1   2      118.33       92.51      9.31 o 
   7   1   2      387.65      405.75     12.85 o 
   8   1   2     2066.69     2111.94     59.58 o 
   9   1   2      208.58      221.50     12.46 o 
  10   1   2      666.27      648.66     26.37 o 
  11   1   2       56.04       63.28      9.15 o 
  12   1   2       66.77       61.26      9.95 o 
  13   1   2      193.37      169.72     16.88 o 
  14   1   2       27.99       20.62     13.12 o 
 -14   2   2       26.86       39.68     14.40 o 
 -13   2   2      179.50      179.44     35.91 o 
 -12   2   2      159.62      160.15     20.65 o 
 -11   2   2      473.12      213.46     34.43 o 
 -10   2   2      846.61      787.80     36.99 o 
  -9   2   2     1631.89     1633.46     65.33 o 
  -8   2   2      556.84      515.80     20.43 o 
  -7   2   2       41.06       56.94      8.59 o 
  -6   2   2     1917.94     1954.57     65.98 o 
  -5   2   2     5981.06     6046.13    200.23 o 
  -4   2   2     2586.51     2355.32     71.00 o 
  -3   2   2      474.02      418.72     17.99 o 
  -2   2   2     1968.32     2205.77     74.83 o 
  -1   2   2     5621.79     5652.07    187.79 o 
   0   2   2     7502.46     7890.74    234.35 o 
   1   2   2     3376.29     3360.94     96.66 o 
   2   2   2      734.08      680.42     17.83 o 
   3   2   2     7428.83     7870.01    260.26 o 
   4   2   2     7059.31     7285.97    241.63 o 
   5   2   2     2310.21     2189.35     74.07 o 
   6   2   2     1897.48     1805.87     62.44 o 
   7   2   2     2912.84     2662.05     90.59 o 
   8   2   2     2010.26     2069.52     72.05 o 
   9   2   2      921.39      853.14     33.25 o 
  10   2   2      826.59      943.04     41.54 o 
  11   2   2      276.45      265.32     16.83 o 
  12   2   2      586.24      642.45     41.69 o 
  13   2   2      239.49      228.07     21.47 o 
 -13   3   2      382.81      378.33     33.10 o 
 -12   3   2      326.16      308.64     24.00 o 
 -11   3   2      748.46      701.56     49.58 o 
 -10   3   2      272.21      221.43     64.96 o 
  -9   3   2     1749.04     1691.60    121.65 o 
  -8   3   2      343.03      207.03     32.13 o 
  -7   3   2     2206.46     2223.18    152.86 o 
  -6   3   2     2584.94     2579.42    101.53 o 
  -5   3   2     2504.07     2324.52     91.64 o 
  -4   3   2      653.71      661.22     24.83 o 
  -3   3   2     1669.01     1798.00     55.29 o 
  -2   3   2     5541.17     5285.45    144.22 o 
  -1   3   2      855.16      853.73     24.54 o 
   0   3   2     4524.92     4591.86    161.87 o 
   1   3   2       32.81       46.01      3.64 o 
   2   3   2    10362.50     9883.46    268.91 o 
   3   3   2     1937.57     2117.59     54.06 o 
   4   3   2       10.81       15.75      4.32 o 
   5   3   2     1111.49     1181.77     41.65 o 
   6   3   2     1173.32     1197.79     42.66 o 
   7   3   2     3516.82     3484.53    133.74 o 
   8   3   2       60.46       71.18     11.33 o 
   9   3   2      256.17      266.38     19.24 o 
  10   3   2        2.74        6.66     11.22 o 
  11   3   2      464.44      502.95     34.87 o 
  12   3   2      348.87      405.37     32.61 o 
  13   3   2        7.59        1.75     16.09 o 
 -12   4   2       29.51       17.21     16.01 o 
 -11   4   2      168.25      125.27     98.70 o 
 -10   4   2        1.88       -1.50     17.63 o 
  -9   4   2      133.52      152.10     47.97 o 
  -8   4   2      465.15      326.53     62.89 o 
  -7   4   2      158.46      137.96     15.31 o 
  -6   4   2     1733.01     1720.85     84.37 o 
  -5   4   2      261.95      332.51     22.09 o 
  -4   4   2     2002.37     1926.45     76.91 o 
  -3   4   2       18.97       11.98      6.06 o 
  -2   4   2     3968.46     4015.96    155.82 o 
  -1   4   2     1212.75     1072.14     30.99 o 
   0   4   2      266.53      222.97     12.03 o 
   1   4   2     2041.11     2080.72     64.02 o 
   2   4   2      435.66      391.92     20.31 o 
   3   4   2     3368.20     3100.90    114.48 o 
   4   4   2      151.49      125.32     10.65 o 
   5   4   2      869.44      846.69     37.48 o 
   6   4   2       86.44       82.17     10.43 o 
   7   4   2     1309.85     1190.43     44.10 o 
   8   4   2      648.04      679.97     34.59 o 
   9   4   2      563.53      578.29     61.11 o 
  10   4   2      568.53      489.80     35.05 o 
  11   4   2       10.03        3.77     14.45 o 
 -10   5   2       27.09       28.83     18.92 o 
  -9   5   2      223.90      233.69     27.31 o 
  -8   5   2      402.15      260.96    129.91 o 
  -7   5   2      413.46      377.18     26.33 o 
  -6   5   2      169.34      153.17     18.36 o 
  -5   5   2       29.40       27.14     13.40 o 
  -4   5   2      541.96      519.19     34.24 o 
  -2   5   2      321.57      299.54     13.17 o 
  -1   5   2      272.01      257.47     21.93 o 
   0   5   2     1593.91     1493.54     51.94 o 
   1   5   2       18.77       20.80      5.75 o 
   2   5   2      520.66      520.70     21.60 o 
   3   5   2      100.39      115.14      9.22 o 
   4   5   2      306.85      317.88     19.83 o 
   5   5   2      183.40      206.34     21.29 o 
   6   5   2       16.33       24.38     10.44 o 
   7   5   2       95.43      103.04     14.37 o 
   8   5   2       12.07       14.92     12.50 o 
   9   5   2       37.12       49.66     15.87 o 
  10   5   2        1.54       -8.48     14.01 o 
  -8   6   2       30.20       50.53     14.42 o 
  -7   6   2      142.02       82.17     29.76 o 
  -6   6   2       96.53       98.05     21.92 o 
  -5   6   2       23.64       20.89     12.26 o 
  -4   6   2        1.92       -1.61     10.81 o 
  -3   6   2      190.17      225.60     21.61 o 
  -2   6   2       17.98        5.81     11.95 o 
  -1   6   2      182.49      166.47     11.91 o 
   0   6   2      455.03      411.78     21.80 o 
   1   6   2      108.11      103.44     10.70 o 
   2   6   2      241.98      245.97     27.68 o 
   3   6   2      125.04       91.21     27.12 o 
   4   6   2      274.47      245.42     41.40 o 
   5   6   2      274.88      264.34     16.69 o 
   6   6   2      257.73      287.42     35.15 o 
   7   6   2      102.26       96.41     13.50 o 
   8   6   2      112.81       94.98     13.64 o 
  -5   7   2        4.30        8.72     32.13 o 
  -4   7   2       18.37      -10.10     31.67 o 
  -3   7   2      285.85      299.30     44.99 o 
  -2   7   2       30.28       12.24     22.72 o 
  -1   7   2      100.10       86.76     19.74 o 
   0   7   2       15.70       15.38     11.04 o 
   1   7   2      134.05      148.26     19.52 o 
   2   7   2       73.03       62.95     12.60 o 
   3   7   2        0.70       -5.51     29.38 o 
   4   7   2       26.15       43.61     34.89 o 
 -14   1   3       99.64       93.58     16.70 o 
 -13   1   3        2.81       -1.10      8.22 o 
 -12   1   3      187.26      163.86     10.98 o 
 -11   1   3       15.57       17.94      7.95 o 
 -10   1   3     1103.01     1108.80     36.93 o 
  -9   1   3      178.98      161.38     13.11 o 
  -8   1   3       23.50       20.79      4.86 o 
  -7   1   3      172.73      183.91     10.69 o 
  -6   1   3     1633.66     1548.44     53.92 o 
  -5   1   3       67.18       63.76      7.41 o 
  -4   1   3      817.71      737.97     30.57 o 
  -3   1   3     7732.20     7399.10    282.92 o 
  -2   1   3      611.06      512.03     33.48 o 
  -1   1   3      316.16      361.75     17.83 o 
   0   1   3     2674.06     2845.93     70.98 o 
   1   1   3     5531.59     5774.61    114.22 o 
   2   1   3    19085.40    18969.80    526.80 o 
   3   1   3       30.02       47.85      3.82 o 
   4   1   3       24.12       31.45      6.56 o 
   5   1   3      225.64      195.46      9.42 o 
   6   1   3     1631.60     1596.16     49.65 o 
   7   1   3       17.02       17.08      4.37 o 
   8   1   3      265.25      275.81     11.54 o 
   9   1   3      282.22      262.30     14.67 o 
  10   1   3      122.82      103.57      9.62 o 
  11   1   3      468.36      441.13     23.46 o 
  12   1   3      143.88      148.58     13.95 o 
  13   1   3        3.73       11.35     12.35 o 
 -14   2   3       92.59       85.61     16.03 o 
 -13   2   3      174.82      189.10     17.27 o 
 -12   2   3       16.46       17.88     13.28 o 
 -11   2   3      169.86      172.00     21.96 o 
 -10   2   3       56.28       26.29     14.22 o 
  -9   2   3       82.13      138.14     14.39 o 
  -8   2   3      243.05      232.59     11.82 o 
  -7   2   3       60.13       69.69      9.10 o 
  -6   2   3     3167.12     3311.58    127.48 o 
  -5   2   3     1641.33     1600.43     67.00 o 
  -4   2   3      489.15      456.14     15.08 o 
  -3   2   3       88.26       66.61      5.23 o 
  -2   2   3      641.50      661.21     21.01 o 
  -1   2   3      225.31      197.13      8.71 o 
   0   2   3      240.40      268.72      8.92 o 
   1   2   3    11580.75    11429.49    411.58 o 
   2   2   3        2.56        2.03      1.65 o 
   3   2   3      233.87      260.08     12.97 o 
   4   2   3      292.33      388.90     24.34 o 
   5   2   3      426.21      367.77     13.38 o 
   6   2   3      755.61      714.80     23.75 o 
   7   2   3       40.75       38.26     10.34 o 
   8   2   3      975.52     1003.75     51.62 o 
   9   2   3       84.52       69.37     10.80 o 
  10   2   3     1378.53     1295.11     54.39 o 
  11   2   3      141.70      123.68     17.57 o 
  12   2   3       59.41       59.40     15.31 o 
  13   2   3       94.48      100.18     18.09 o 
 -13   3   3        8.65       -0.16     14.81 o 
 -12   3   3      189.47      190.85     25.36 o 
 -11   3   3        1.18       -7.33     17.18 o 
 -10   3   3      374.87      413.47     33.39 o 
  -9   3   3        7.54       13.31     15.21 o 
  -8   3   3      198.85      186.42     89.97 o 
  -7   3   3       16.25       11.64     11.44 o 
  -6   3   3      668.43      683.45     43.18 o 
  -5   3   3      214.98      272.18     20.66 o 
  -4   3   3      609.93      663.91     28.33 o 
  -3   3   3      186.43      193.56      8.40 o 
  -2   3   3      168.42      183.37     25.91 o 
  -1   3   3      461.39      407.07     17.72 o 
   0   3   3       55.46       74.37      7.71 o 
   1   3   3      509.15      678.69     31.01 o 
   2   3   3       89.35      112.87      6.37 o 
   3   3   3      121.53      127.61      5.15 o 
   4   3   3      910.26      906.34     32.70 o 
   5   3   3      157.94      165.46      8.56 o 
   6   3   3        7.25       10.94      4.65 o 
   7   3   3      431.83      444.78     50.42 o 
   8   3   3       28.15       27.61     10.48 o 
   9   3   3       27.92       29.64     12.03 o 
  10   3   3        1.94        5.08     11.47 o 
  11   3   3       23.66       30.03     13.54 o 
  12   3   3       41.35       42.63     14.54 o 
 -12   4   3        5.77       18.90     21.31 o 
 -11   4   3        5.95        0.81     18.16 o 
 -10   4   3      189.74      136.12     86.07 o 
  -9   4   3       98.55       81.30     19.51 o 
  -8   4   3       13.37       17.12     14.32 o 
  -7   4   3       21.89        6.76      9.05 o 
  -6   4   3        1.54        8.97     10.23 o 
  -5   4   3     1016.21      949.91     53.02 o 
  -4   4   3      429.82      426.89     30.83 o 
  -3   4   3        7.63       -0.17      4.73 o 
  -2   4   3      256.02      230.29     10.44 o 
  -1   4   3      206.20      145.84     17.06 o 
   0   4   3      550.20      510.05     29.70 o 
   1   4   3       36.02       55.00     11.44 o 
   2   4   3      567.81      575.64     24.15 o 
   3   4   3      743.23      802.51     29.77 o 
   4   4   3      231.89      238.06     19.15 o 
   5   4   3       41.13       27.09      7.82 o 
   6   4   3      164.36      167.12     11.83 o 
   7   4   3      154.81      128.58     12.38 o 
   8   4   3      166.19      197.45     32.23 o 
   9   4   3      139.89      141.88     16.11 o 
  10   4   3        7.28       14.54     13.82 o 
  11   4   3      112.94      118.87     17.35 o 
 -10   5   3        6.53      -18.69     19.07 o 
  -9   5   3      297.89      319.33     30.52 o 
  -8   5   3        5.63       -2.39     17.42 o 
  -7   5   3      233.75      237.02     18.56 o 
  -6   5   3       10.10       -3.50      9.68 o 
  -5   5   3       15.37       16.57      9.81 o 
  -4   5   3      696.18      757.96     41.36 o 
  -3   5   3       89.80       62.45      8.17 o 
  -2   5   3      461.55      482.72     26.51 o 
  -1   5   3        9.86        4.48      5.59 o 
   0   5   3        8.60        9.00      5.62 o 
   1   5   3       24.33       15.58      6.20 o 
   2   5   3       22.34        9.50      4.62 o 
   3   5   3      225.89      219.96     14.04 o 
   4   5   3        1.40        0.53      6.97 o 
   5   5   3       16.66       15.61      8.08 o 
   6   5   3       16.02       12.95      9.07 o 
   7   5   3       77.45       71.06     10.99 o 
   8   5   3      103.47       98.55     16.34 o 
   9   5   3        0.12       -9.21     13.74 o 
  10   5   3        3.80        2.63     15.13 o 
  -8   6   3       61.45       54.13     14.63 o 
  -7   6   3      401.85      429.33     27.23 o 
  -6   6   3       86.98       80.72     16.14 o 
  -5   6   3      145.65      162.97     19.69 o 
  -4   6   3       54.39       63.31     12.69 o 
  -3   6   3       59.87       53.37     16.76 o 
  -2   6   3      154.00      145.85     49.35 o 
  -1   6   3       18.84       24.47      8.06 o 
   0   6   3      163.65      176.12     13.30 o 
   1   6   3        6.83        9.55      7.33 o 
   2   6   3      219.34      261.53     22.56 o 
   3   6   3      112.85       96.31     25.77 o 
   4   6   3      106.68      119.96     19.51 o 
   5   6   3       81.06       65.82     14.71 o 
   6   6   3      165.61      189.53     15.00 o 
   7   6   3      131.38      137.34     18.22 o 
   8   6   3       11.69       11.05     11.90 o 
  -5   7   3       24.39        5.05     32.59 o 
  -4   7   3       27.95       69.78     34.43 o 
  -3   7   3        9.51       15.61     30.76 o 
  -2   7   3       48.23       50.10     16.53 o 
  -1   7   3       41.14       55.54     18.36 o 
   0   7   3        0.76       -3.67     15.15 o 
   1   7   3       35.46       33.04     12.00 o 
   2   7   3       14.93        3.11     11.72 o 
   3   7   3        0.90      -20.20     32.59 o 
   4   7   3        2.13       -4.13     31.67 o 
 -14   0   4       66.29       73.82     22.95 o 
 -13   0   4       31.69       28.97     14.31 o 
 -12   0   4      460.79      450.94     30.21 o 
 -11   0   4      689.27      698.05     28.95 o 
 -10   0   4      316.36      315.38     19.43 o 
  -9   0   4      261.83      262.28     16.68 o 
  -8   0   4        6.35       10.26      7.03 o 
  -7   0   4     4181.22     4551.57    218.13 o 
  -6   0   4      702.94      727.07     31.24 o 
  -5   0   4     2210.25     2232.82    108.09 o 
  -4   0   4    13624.92    14596.86   1010.37 o 
  -3   0   4     4744.04     3487.95    190.96 o 
  -2   0   4      470.91      430.59     32.13 o 
  -1   0   4     1854.01     1798.46    119.26 o 
   0   0   4     8647.83     9111.32    269.05 o 
   1   0   4     3804.52     3981.96    107.56 o 
   2   0   4     1288.15     1380.95     86.26 o 
   3   0   4     5807.97     6162.50    236.44 o 
   4   0   4       38.79       68.49      9.22 o 
   5   0   4       50.85       43.64      6.93 o 
   6   0   4      450.45      423.24     20.12 o 
   7   0   4      495.50      518.37     39.73 o 
   8   0   4     3042.80     3029.08    143.63 o 
   9   0   4      383.04      306.39     35.35 o 
  10   0   4      487.81      465.11     26.70 o 
  11   0   4     1216.20     1263.02     66.37 o 
  12   0   4       15.88       12.52     14.11 o 
  13   0   4       13.95       23.57     16.14 o 
 -14   1   4      218.19      222.01     21.04 o 
 -13   1   4      490.09      494.78     25.39 o 
 -12   1   4      205.88      226.01     13.64 o 
 -11   1   4      990.62      978.82     33.96 o 
 -10   1   4      957.81      903.13     46.63 o 
  -9   1   4     3274.51     3178.25     97.39 o 
  -8   1   4     3063.92     2909.65    186.81 o 
  -7   1   4     1803.40     1744.35     61.07 o 
  -6   1   4    17440.99    16792.80    641.00 o 
  -5   1   4     2206.71     2389.23     81.58 o 
  -4   1   4    12683.34    14003.87    531.97 o 
  -3   1   4    16787.88     9337.53    605.03 o 
  -2   1   4    25879.13    22860.86    901.04 o 
  -1   1   4     6788.72     6662.79    168.44 o 
   0   1   4    14501.29    14073.93    311.63 o 
   1   1   4    47555.50    43276.74    957.81 o 
   2   1   4    12013.33    12398.00    289.24 o 
   3   1   4    11744.65    12141.84    361.27 o 
   4   1   4     1966.01     2009.00     61.27 o 
   5   1   4     8028.81     7752.08    256.64 o 
   6   1   4     4567.73     4557.56    137.12 o 
   7   1   4     5615.12     5470.70    181.75 o 
   8   1   4     1104.92     1056.14     38.92 o 
   9   1   4      925.35      898.16     39.47 o 
  10   1   4     1851.85     1830.57     90.01 o 
  11   1   4      182.69      191.74     15.88 o 
  12   1   4      409.35      389.20     24.52 o 
  13   1   4       50.30       54.64     12.99 o 
 -14   2   4       63.30       77.29     15.55 o 
 -13   2   4        2.99       -9.53     11.70 o 
 -12   2   4        0.58      -12.19     13.54 o 
 -11   2   4        1.11        2.70     14.34 o 
 -10   2   4      623.70      628.44     56.46 o 
  -9   2   4     1420.79     1364.93     60.87 o 
  -8   2   4       92.07       92.15      8.14 o 
  -7   2   4      176.51      176.78     11.01 o 
  -6   2   4     2531.75     2620.54     87.69 o 
  -5   2   4       29.70       43.20      5.20 o 
  -4   2   4       75.35       85.03      7.90 o 
  -3   2   4      255.60      282.92     11.85 o 
  -2   2   4      532.71      619.22     19.90 o 
  -1   2   4      348.57      374.55     12.26 o 
   0   2   4     2302.98     2529.23     63.86 o 
   1   2   4     1717.03     1717.78     47.91 o 
   2   2   4     1486.97     1566.79     35.44 o 
   3   2   4     4381.17     4706.53    156.57 o 
   4   2   4       63.06       54.16      5.54 o 
   5   2   4      975.85      925.69     29.57 o 
   6   2   4      597.40      582.36     22.01 o 
   7   2   4      365.02      376.66     19.22 o 
   8   2   4      240.43      220.01     13.38 o 
   9   2   4      735.58      790.32     31.55 o 
  10   2   4      135.83      110.37     11.64 o 
  11   2   4        2.18      -11.04      9.70 o 
  12   2   4      109.91      123.77     16.64 o 
  13   2   4      256.85      217.93     38.44 o 
 -13   3   4       85.23       81.29     19.33 o 
 -12   3   4      337.15      350.71     44.53 o 
 -11   3   4      149.12      118.58     21.72 o 
 -10   3   4      433.98      476.87     57.61 o 
  -9   3   4      632.98      580.74     38.34 o 
  -8   3   4     2650.78     2931.49    199.69 o 
  -7   3   4     1881.90     2100.68    124.40 o 
  -6   3   4       49.53       57.40     10.34 o 
  -5   3   4     7894.53     8485.09    285.94 o 
  -4   3   4     3538.78     3446.39    134.67 o 
  -3   3   4     3573.77     3353.06    103.38 o 
  -2   3   4      366.17      343.52     15.75 o 
  -1   3   4    10878.03    10824.14    269.49 o 
   0   3   4    14103.75    15197.89    378.45 o 
   1   3   4      698.62      642.53     19.15 o 
   2   3   4     3508.06     3718.05     93.17 o 
   3   3   4     2779.10     2688.64     63.84 o 
   4   3   4     6273.92     5804.18    192.37 o 
   5   3   4     1512.40     1574.67     49.02 o 
   6   3   4     3647.01     3590.58    108.14 o 
   7   3   4      378.38      370.89     20.15 o 
   8   3   4      752.54      735.96     35.68 o 
   9   3   4     1441.37     1584.34     83.55 o 
  10   3   4        7.58        7.70     12.42 o 
  11   3   4      712.21      683.92     65.64 o 
  12   3   4      249.71      211.45     39.45 o 
 -12   4   4       95.50       70.91     22.39 o 
 -11   4   4        8.62        1.23     19.60 o 
 -10   4   4       89.93       91.70     20.52 o 
  -9   4   4       11.15       12.08     16.09 o 
  -8   4   4       91.54       88.12     16.98 o 
  -7   4   4       73.54       67.54     19.24 o 
  -6   4   4      731.83      688.17     61.04 o 
  -5   4   4       28.80       12.93      6.92 o 
  -4   4   4       26.03       29.70      6.51 o 
  -3   4   4      593.72      571.74     29.59 o 
  -2   4   4      776.80      863.79     30.96 o 
  -1   4   4     1322.33     1299.26     36.38 o 
   0   4   4     1007.85     1028.99     32.94 o 
   1   4   4      169.76      165.88      6.66 o 
   2   4   4      264.22      234.75      9.17 o 
   3   4   4       46.90       55.52      6.13 o 
   4   4   4        1.67        5.14      6.14 o 
   5   4   4      294.95      273.39     26.50 o 
   6   4   4      371.01      321.52     16.84 o 
   7   4   4      978.79      926.45     36.04 o 
   8   4   4        2.51       -4.48     11.61 o 
   9   4   4      325.46      329.12     27.82 o 
  10   4   4       51.51       19.76     16.56 o 
  11   4   4      104.60       87.96     17.58 o 
 -10   5   4      244.00      222.41     28.43 o 
  -9   5   4      375.83      192.91    107.42 o 
  -8   5   4      259.23      269.72     27.31 o 
  -7   5   4      544.41      572.03     37.87 o 
  -6   5   4      357.75      408.28     29.06 o 
  -5   5   4     1157.72     1130.90     49.46 o 
  -4   5   4      768.13      640.68     44.76 o 
  -3   5   4     3117.40     3227.44    111.55 o 
  -2   5   4     1383.02     1363.95     61.49 o 
  -1   5   4      468.00      442.75     17.15 o 
   0   5   4      681.11      669.03     25.76 o 
   1   5   4     1667.21     1642.17     66.00 o 
   2   5   4     2173.91     2080.04     63.59 o 
   3   5   4      513.28      439.52     22.40 o 
   4   5   4      857.62      799.25     33.00 o 
   5   5   4      239.89      230.51     28.64 o 
   6   5   4      833.59      737.81     30.69 o 
   7   5   4      252.81      328.36     19.18 o 
   8   5   4      141.24      167.73     17.43 o 
   9   5   4      124.86      121.32     17.74 o 
  10   5   4      114.83      158.41     38.31 o 
  -8   6   4        0.62        1.88     12.92 o 
  -7   6   4      157.35      156.05     30.07 o 
  -6   6   4       10.28        8.93     12.00 o 
  -5   6   4      129.19       99.48     14.29 o 
  -4   6   4      211.03      209.43     17.14 o 
  -3   6   4       66.32       47.87     11.90 o 
  -2   6   4      116.35      134.01     17.29 o 
  -1   6   4        5.55       -3.24      7.36 o 
   0   6   4        0.19       -7.58      8.44 o 
   1   6   4        3.69       -1.05      7.16 o 
   2   6   4       16.26        8.52      9.48 o 
   3   6   4       91.53      101.80     12.53 o 
   4   6   4      136.42       93.91     17.65 o 
   5   6   4       21.87       10.27      9.73 o 
   6   6   4       38.81       37.36     10.73 o 
   7   6   4        8.98       10.07     10.62 o 
  -4   7   4      206.18      191.88     39.48 o 
  -3   7   4       54.93       87.22     33.05 o 
  -2   7   4      156.90      170.24     75.51 o 
  -1   7   4       47.50       39.94     18.36 o 
   0   7   4       72.99       50.50     17.44 o 
   1   7   4      330.89      374.55     29.54 o 
   2   7   4       13.96       14.78     15.29 o 
   3   7   4      177.04      158.83     40.86 o 
   4   7   4       94.23      115.68     40.86 o 
 -14   1   5       73.64       76.44     14.03 o 
 -13   1   5      263.90      273.15     18.31 o 
 -12   1   5       69.38       74.77     11.95 o 
 -11   1   5      110.49      120.32     11.33 o 
 -10   1   5       32.72       33.95      6.63 o 
  -9   1   5       32.52       30.26      6.86 o 
  -8   1   5      130.01      150.33      9.01 o 
  -7   1   5     2412.08     2407.45     74.82 o 
  -6   1   5     3973.19     4474.34    136.14 o 
  -5   1   5        3.01       12.75      5.52 o 
  -4   1   5       13.22       27.83      3.42 o 
  -3   1   5     1800.34     1735.24     81.27 o 
  -2   1   5     2152.99     2159.79     77.84 o 
  -1   1   5     4235.81     4239.93    107.18 o 
   0   1   5     5239.22     5708.27    168.31 o 
   1   1   5      426.92      418.96     23.40 o 
   2   1   5     5576.98     5853.63    137.04 o 
   3   1   5        3.03        1.83      1.69 o 
   4   1   5      555.33      609.17     18.13 o 
   5   1   5      205.18      214.99      9.43 o 
   6   1   5      237.10      219.87     11.82 o 
   7   1   5      337.38      306.28     13.21 o 
   8   1   5      660.15      617.32     25.13 o 
   9   1   5     1156.75     1089.95     46.00 o 
  10   1   5        1.22        0.31      8.11 o 
  11   1   5      107.33       93.91     11.83 o 
  12   1   5       41.03       39.66     12.62 o 
  13   1   5        4.68       13.05     12.85 o 
 -14   2   5       10.01       18.37     13.63 o 
 -13   2   5      253.76      298.37     24.46 o 
 -12   2   5      160.47      156.77     18.30 o 
 -11   2   5        2.18        6.98     12.74 o 
 -10   2   5        3.03        1.60     11.01 o 
  -9   2   5     2494.16     2503.77     99.04 o 
  -8   2   5     1445.30     1470.76     50.35 o 
  -7   2   5      357.09      370.19     30.88 o 
  -6   2   5     1010.04      932.27     26.82 o 
  -5   2   5      327.68      407.28     14.26 o 
  -4   2   5      407.78      496.44     29.40 o 
  -3   2   5      173.89      186.82     10.39 o 
  -2   2   5     5194.97     5217.91    154.32 o 
  -1   2   5        3.59        3.41      2.00 o 
   0   2   5       85.91      109.19      6.91 o 
   1   2   5      318.31      360.95     11.23 o 
   2   2   5      506.68      609.60     15.29 o 
   3   2   5      564.37      439.03     20.46 o 
   4   2   5      213.69      217.58     10.28 o 
   5   2   5      828.96      846.37     24.73 o 
   6   2   5       68.68       85.46      6.02 o 
   7   2   5     1602.69     1540.18     54.49 o 
   8   2   5      347.63      342.07     17.31 o 
   9   2   5      248.73      212.13     13.97 o 
  10   2   5      474.94      452.01     22.35 o 
  11   2   5        8.26        0.70      9.81 o 
  12   2   5      111.63      103.14     16.21 o 
  13   2   5      116.31      113.27     18.19 o 
 -13   3   5       62.56       92.69     19.45 o 
 -12   3   5       15.66       13.59     15.60 o 
 -11   3   5       32.06       28.46     26.40 o 
 -10   3   5       21.57       18.09     16.93 o 
  -9   3   5        7.70       10.70     14.18 o 
  -8   3   5      407.02      406.82     30.79 o 
  -7   3   5        7.42        4.55      8.08 o 
  -6   3   5      322.35      347.85     26.92 o 
  -5   3   5      902.56      899.70     37.76 o 
  -4   3   5       63.72       73.69      7.09 o 
  -3   3   5       25.41       20.28      8.11 o 
  -2   3   5      134.36      146.76      8.62 o 
  -1   3   5      367.36      397.22     19.71 o 
   0   3   5      914.91     1045.79     42.87 o 
   1   3   5      116.34      120.22     10.06 o 
   2   3   5       39.66       58.49      3.27 o 
   3   3   5      334.32      358.64     10.83 o 
   4   3   5      539.72      519.57     27.23 o 
   5   3   5      289.72      337.51     16.05 o 
   6   3   5       40.29       52.81      6.36 o 
   7   3   5       94.70       93.82     11.20 o 
   8   3   5      107.82       96.86     10.65 o 
   9   3   5      287.02      262.29     19.44 o 
  10   3   5        6.11        3.95     11.52 o 
  11   3   5      149.91      137.96     17.52 o 
  12   3   5        4.38      -14.46     13.54 o 
 -12   4   5      106.48       66.41     37.87 o 
 -11   4   5      206.74      205.69     35.35 o 
 -10   4   5       71.12       78.12     19.51 o 
  -9   4   5        9.62        8.78     15.86 o 
  -8   4   5      881.45      810.43     67.25 o 
  -7   4   5      566.17      543.72     31.89 o 
  -6   4   5       95.18       99.94     11.05 o 
  -5   4   5      879.15      870.49     55.79 o 
  -4   4   5     1134.12     1244.06     89.97 o 
  -3   4   5      291.37      244.77     18.15 o 
  -2   4   5        7.88       15.99     10.07 o 
  -1   4   5     1157.71     1070.88     38.64 o 
   0   4   5      587.27      685.92     22.80 o 
   1   4   5      347.45      345.10     11.18 o 
   2   4   5      126.86      128.93      8.16 o 
   3   4   5      157.36      156.74     10.49 o 
   4   4   5      138.06      207.30     20.84 o 
   5   4   5      380.68      389.33     30.83 o 
   6   4   5      311.63      277.27     25.71 o 
   7   4   5        2.17       12.82      7.56 o 
   8   4   5      334.37      342.22     22.59 o 
   9   4   5      443.00      422.93     27.15 o 
  10   4   5        1.92        6.01     14.10 o 
  11   4   5       20.60       24.15     15.84 o 
 -10   5   5        6.94       11.17     19.27 o 
  -9   5   5        3.04        4.69     18.64 o 
  -8   5   5       27.75       28.02     17.65 o 
  -7   5   5      181.48      198.87     18.74 o 
  -6   5   5      235.83      217.81     19.85 o 
  -5   5   5       77.42       63.48     11.53 o 
  -4   5   5       25.19       19.59      9.61 o 
  -3   5   5       39.49       33.48      8.41 o 
  -2   5   5       14.77       20.73      5.58 o 
  -1   5   5        0.45       -1.80      5.71 o 
   0   5   5        0.93        0.18      5.69 o 
   1   5   5      174.01      149.12     20.27 o 
   2   5   5       97.19      115.24     18.75 o 
   3   5   5      204.87      231.86     18.55 o 
   4   5   5       20.86       32.60      8.45 o 
   5   5   5      105.38      114.44     10.74 o 
   6   5   5       86.14       75.29     10.35 o 
   7   5   5       35.41       29.61      9.96 o 
   8   5   5      459.59      483.21     29.85 o 
   9   5   5       32.20       10.87     19.08 o 
  -8   6   5       75.53       86.18     15.78 o 
  -7   6   5       31.58       30.25     13.75 o 
  -6   6   5       10.01       -4.75     11.44 o 
  -5   6   5      183.98      173.21     40.17 o 
  -4   6   5       18.55       22.51     14.18 o 
  -3   6   5      145.87      176.39     13.72 o 
  -2   6   5        8.80       30.39     11.37 o 
  -1   6   5       73.27       89.20     18.75 o 
   0   6   5       65.19       73.28     14.13 o 
   1   6   5      185.35      214.85     19.35 o 
   2   6   5       88.16       89.92     11.90 o 
   3   6   5       14.52       17.13      9.11 o 
   4   6   5      186.18      201.63     21.98 o 
   5   6   5        7.03       12.85     11.51 o 
   6   6   5      162.53      159.00     14.37 o 
   7   6   5        1.90      -10.82     10.64 o 
  -4   7   5        0.30       -6.43     28.46 o 
  -2   7   5       33.80       30.30     21.12 o 
  -1   7   5       10.34       16.98     18.36 o 
   1   7   5       19.67       29.56     11.70 o 
   2   7   5       14.73       30.04     20.66 o 
   3   7   5       22.23       30.76     35.81 o 
 -14   0   6      479.44      473.02     95.02 o 
 -13   0   6       16.52       12.37     12.36 o 
 -12   0   6      658.11      718.09     35.51 o 
 -11   0   6      314.52      346.18     23.28 o 
 -10   0   6     1032.76     1073.47     57.41 o 
  -9   0   6      254.78      380.12     25.64 o 
  -8   0   6       18.77       18.43      7.31 o 
  -7   0   6     4140.19     4349.42    208.27 o 
  -6   0   6      579.06      527.37     29.86 o 
  -5   0   6    11241.95    11418.86    560.09 o 
  -4   0   6      655.73      572.53     71.38 o 
  -3   0   6     5078.05     4035.93    566.47 o 
  -2   0   6     8057.34     8181.84    388.07 o 
  -1   0   6     1733.25     1652.05     55.49 o 
   0   0   6       43.37       50.70      2.86 o 
   1   0   6     1034.75      991.16     30.07 o 
   2   0   6    11414.62    11719.20    450.36 o 
   3   0   6       41.81       45.04      8.49 o 
   4   0   6     1457.50     1482.07    203.59 o 
   5   0   6      434.96      518.98     50.50 o 
   6   0   6     4399.72     4365.08    209.89 o 
   7   0   6      312.90      291.91     16.86 o 
   8   0   6        7.11       11.67      9.03 o 
   9   0   6       94.76      106.85     11.64 o 
  10   0   6       11.58       24.45     11.49 o 
  11   0   6     1953.73     1889.91    134.04 o 
  12   0   6        8.82       25.71     20.66 o 
  13   0   6       33.66       28.00     22.95 o 
 -14   1   6      172.41      155.77     21.80 o 
 -13   1   6      132.57      126.37     17.00 o 
 -12   1   6       63.06       67.35      9.86 o 
 -11   1   6      819.72      840.22     29.85 o 
 -10   1   6      655.16      630.78     29.93 o 
  -9   1   6     3178.20     3234.46    110.61 o 
  -8   1   6      279.42      289.44     13.29 o 
  -7   1   6      345.23      338.38     19.42 o 
  -6   1   6     6156.54     6190.52    206.55 o 
  -5   1   6     5246.30     4932.31    180.65 o 
  -4   1   6     3091.47     1468.96    105.58 o 
  -3   1   6     1897.54     1840.91     63.95 o 
  -2   1   6     9537.12     9359.12    281.49 o 
  -1   1   6     2050.78     2105.40     53.88 o 
   0   1   6    22799.82    21688.93    706.86 o 
   1   1   6      177.65      212.17      6.06 o 
   2   1   6     5444.79     5569.88    140.17 o 
   3   1   6     3405.06     3336.97     84.48 o 
   4   1   6     6560.62     6816.32    185.14 o 
   5   1   6     3395.30     3383.73    126.48 o 
   6   1   6     1277.94     1209.58     48.57 o 
   7   1   6     4526.31     4197.72    125.99 o 
   8   1   6      517.99      563.94     55.86 o 
   9   1   6     1473.07     1439.13     52.30 o 
  10   1   6     1092.73     1151.83     49.72 o 
  11   1   6      386.59      468.50     27.10 o 
  12   1   6      890.36      901.24     42.04 o 
  13   1   6      136.08      140.07     20.03 o 
 -14   2   6       96.58      100.40     19.72 o 
 -13   2   6      408.19      408.70     28.29 o 
 -12   2   6     1087.41     1140.08     53.94 o 
 -11   2   6     1016.53      919.82     55.00 o 
 -10   2   6      393.76      364.88     23.45 o 
  -9   2   6     1517.05     1503.15     70.37 o 
  -8   2   6     1100.53     1152.76     41.08 o 
  -7   2   6     1521.35     1491.78     73.37 o 
  -6   2   6     2218.84     2331.67     90.50 o 
  -5   2   6      720.33      653.31     52.82 o 
  -4   2   6     2428.79     2232.47     98.96 o 
  -3   2   6     1748.88     1833.11     79.01 o 
  -2   2   6     1032.74      947.21     32.41 o 
  -1   2   6     3484.25     3393.93     90.05 o 
   0   2   6     3283.45     3394.97     85.89 o 
   1   2   6      321.21      290.31     10.15 o 
   2   2   6      588.32      577.78     25.98 o 
   3   2   6     7556.09     7899.98    233.43 o 
   4   2   6     3778.22     3993.71    119.02 o 
   5   2   6     1163.96     1147.08     35.40 o 
   6   2   6      218.16      240.84     10.89 o 
   7   2   6       98.41      101.09      9.33 o 
   8   2   6     1584.83     1548.01     55.58 o 
   9   2   6     1127.22     1087.46     41.36 o 
  10   2   6       32.16       52.79     10.25 o 
  11   2   6       12.19       -1.54      9.79 o 
  12   2   6       57.26       68.62     27.11 o 
  13   2   6       71.18       67.57     27.08 o 
 -13   3   6        2.67        1.34     16.42 o 
 -12   3   6       59.36       96.63     17.58 o 
 -11   3   6      792.49      696.64     48.89 o 
 -10   3   6      208.11      243.08     25.16 o 
  -9   3   6       91.54      117.22     18.89 o 
  -7   3   6      210.89      195.63     14.30 o 
  -6   3   6      669.51      753.09     35.18 o 
  -5   3   6      877.84      977.19     42.97 o 
  -4   3   6      386.29      457.30     21.27 o 
  -3   3   6     6815.18     6976.53    235.30 o 
  -2   3   6      356.43      335.46     12.43 o 
  -1   3   6     3310.68     3234.66     97.40 o 
   0   3   6      852.17      893.29     25.68 o 
   1   3   6     3125.69     2884.11     74.23 o 
   2   3   6     1738.73     1794.92     40.86 o 
   3   3   6     1330.78     1303.02     33.96 o 
   4   3   6     1394.06     1400.11     49.41 o 
   5   3   6     2705.41     2448.97     74.13 o 
   6   3   6     2118.06     2151.37     66.14 o 
   7   3   6       45.01       49.01      8.09 o 
   8   3   6     1408.76     1296.45     48.19 o 
   9   3   6      694.36      612.26     32.93 o 
  10   3   6      633.29      558.44     57.62 o 
  11   3   6      193.61      154.77     33.53 o 
  12   3   6       50.01       32.62     16.39 o 
 -12   4   6       41.17       19.65     17.32 o 
 -11   4   6      325.53      239.57     59.45 o 
 -10   4   6       92.38       78.67     20.91 o 
  -8   4   6      446.27      436.20     47.28 o 
  -7   4   6       87.59       97.92     18.54 o 
  -6   4   6     2585.39     2580.67    127.72 o 
  -5   4   6       26.52       25.47      7.28 o 
  -4   4   6     2041.46     1782.43     88.74 o 
  -3   4   6      769.14      793.96     34.49 o 
  -2   4   6     1042.19     1028.54     35.37 o 
  -1   4   6      395.74      403.97     15.03 o 
   0   4   6      731.12      706.72     32.75 o 
   1   4   6     1446.85     1480.53     39.43 o 
   2   4   6        7.51        9.28      3.18 o 
   3   4   6     1346.65     1334.43     38.31 o 
   4   4   6       65.16       50.98     10.88 o 
   5   4   6      672.26      633.93     25.91 o 
   6   4   6       16.70       19.64      7.60 o 
   7   4   6       87.02       96.00     10.55 o 
   8   4   6      201.98      225.04     20.80 o 
   9   4   6        0.55      -10.56     11.97 o 
  10   4   6       36.00       38.79     15.78 o 
  11   4   6        8.99        6.60     14.20 o 
 -10   5   6      248.68      279.99     30.65 o 
  -9   5   6       39.89       34.90     18.75 o 
  -8   5   6       56.73       37.23     16.96 o 
  -7   5   6       36.41       45.04     12.35 o 
  -6   5   6     1015.90     1047.73     46.91 o 
  -5   5   6     1001.27     1112.95     58.23 o 
  -4   5   6       33.72       33.68      9.61 o 
  -3   5   6      570.63      544.57     43.57 o 
  -2   5   6        9.60        9.59      5.48 o 
  -1   5   6     1059.77     1058.52     39.22 o 
   0   5   6      986.08     1106.13     67.25 o 
   1   5   6      744.34      720.51     24.96 o 
   2   5   6       68.38       72.77      8.93 o 
   3   5   6      746.38      694.38     25.74 o 
   4   5   6      543.90      573.82     24.72 o 
   5   5   6      252.75      296.74     20.39 o 
   6   5   6      271.32      224.47     14.84 o 
   7   5   6      464.61      453.14     38.16 o 
   8   5   6      489.54      516.32     33.46 o 
   9   5   6      174.89      172.85     24.62 o 
  -8   6   6      167.74      148.70     17.73 o 
  -7   6   6      232.65      241.49     22.30 o 
  -6   6   6       74.41       72.88     13.76 o 
  -5   6   6      136.03       94.18     14.38 o 
  -4   6   6       27.71       20.59     12.15 o 
  -3   6   6        6.73        0.90      8.07 o 
  -2   6   6      351.38      387.36     31.61 o 
  -1   6   6      189.69      189.46     14.36 o 
   0   6   6       48.55       37.26      8.77 o 
   1   6   6       11.61        6.22      7.33 o 
   2   6   6       27.93       69.22     28.54 o 
   3   6   6       24.05       33.53     13.76 o 
   4   6   6       89.87       98.62     17.57 o 
   5   6   6       13.22       10.56     15.99 o 
   6   6   6       57.76       73.75     12.26 o 
   7   6   6       20.31       37.14     15.70 o 
  -4   7   6       22.41       40.86     31.67 o 
  -1   7   6       11.27       -8.26     17.44 o 
   0   7   6      146.88      174.44     35.81 o 
   1   7   6       41.97       30.09     12.36 o 
   2   7   6      167.15      135.39     55.77 o 
   3   7   6       62.99       48.20     34.43 o 
 -14   1   7       53.22       36.39     17.82 o 
 -13   1   7        0.51       14.88     13.22 o 
 -12   1   7       65.88       78.12     10.38 o 
 -11   1   7       50.68       72.62      9.31 o 
 -10   1   7     1860.76     1856.80     66.20 o 
  -9   1   7       91.67      101.86      8.57 o 
  -8   1   7       39.41       37.50      7.06 o 
  -7   1   7      693.27      725.63     32.08 o 
  -6   1   7      515.29      545.74     23.10 o 
  -5   1   7     4312.80     4629.22    156.23 o 
  -4   1   7     1101.77     1263.51     52.74 o 
  -3   1   7      705.12      742.14     30.92 o 
  -2   1   7       18.82       33.48      3.24 o 
  -1   1   7     1014.74      985.78     30.63 o 
   0   1   7      460.67      517.55     22.41 o 
   1   1   7      616.56      719.37     17.80 o 
   2   1   7     1399.58     1521.51     36.40 o 
   3   1   7      387.84      487.18     22.39 o 
   4   1   7     3841.95     4192.33    114.74 o 
   5   1   7     1160.66     1176.34     31.03 o 
   6   1   7      355.01      373.00     12.92 o 
   7   1   7      820.57      831.40     28.19 o 
   8   1   7      432.75      455.16     20.59 o 
   9   1   7       58.14       64.05     10.14 o 
  10   1   7       28.47       27.82      9.80 o 
  11   1   7      795.79      770.33     47.97 o 
  12   1   7      146.24      151.02     15.70 o 
  13   1   7        2.71        0.08     15.62 o 
 -14   2   7      100.97      115.41     20.22 o 
 -13   2   7        4.44       -1.58     14.67 o 
 -12   2   7      488.04      414.95     27.86 o 
 -11   2   7       48.62       59.42     14.82 o 
 -10   2   7       72.27       88.24     13.95 o 
  -9   2   7     1254.72     1238.49     53.95 o 
  -8   2   7      125.98      139.59      9.16 o 
  -7   2   7      511.28      519.53     27.13 o 
  -6   2   7      704.94      728.98     30.86 o 
  -5   2   7     2022.30     2071.72     64.21 o 
  -4   2   7      803.85      843.85     27.33 o 
  -3   2   7        9.14       21.25      4.77 o 
  -2   2   7      332.89      362.45     10.71 o 
  -1   2   7      343.82      339.22     10.52 o 
   0   2   7      490.42      363.04     11.05 o 
   1   2   7     1020.77     1118.30     38.74 o 
   2   2   7      186.24      160.93      8.77 o 
   3   2   7      481.90      516.76     20.68 o 
   4   2   7     1116.87     1208.96     64.33 o 
   5   2   7       52.62       63.61      5.67 o 
   6   2   7     1216.40     1157.36     54.00 o 
   7   2   7      254.49      234.89     13.47 o 
   8   2   7      342.60      290.32     22.20 o 
   9   2   7      875.60      859.19     34.51 o 
  10   2   7      244.51      217.72     15.40 o 
  11   2   7       20.40       25.85     11.14 o 
  12   2   7        1.00       -8.03     10.85 o 
 -13   3   7        1.22        7.57     17.18 o 
 -12   3   7      164.30      160.69     38.20 o 
 -11   3   7       76.46       74.12     15.98 o 
 -10   3   7       25.33       42.13     14.04 o 
  -9   3   7      211.08      175.62     43.84 o 
  -8   3   7      864.11      958.97    127.85 o 
  -7   3   7      101.03      105.68     12.79 o 
  -6   3   7        1.46        5.59      5.60 o 
  -5   3   7      372.42      376.82     28.29 o 
  -4   3   7      232.70      249.13     17.73 o 
  -3   3   7      462.19      498.08     30.18 o 
  -2   3   7      125.52      115.13      7.07 o 
  -1   3   7        5.53       -0.04      2.87 o 
   0   3   7       20.37       20.30      3.07 o 
   1   3   7      102.11       90.35      6.37 o 
   2   3   7      993.21     1114.38     29.27 o 
   3   3   7       10.59       11.81      2.72 o 
   4   3   7      162.67      149.70      9.94 o 
   5   3   7      146.37      146.32      9.03 o 
   6   3   7      209.77      240.93     19.18 o 
   7   3   7        8.59       13.48      7.73 o 
   8   3   7      277.77      275.63     16.70 o 
   9   3   7      153.40      164.59     17.58 o 
  10   3   7       30.04       42.73     13.54 o 
  11   3   7      100.25      112.24     21.05 o 
  12   3   7        0.80       12.83     17.75 o 
 -12   4   7       35.15       31.08     17.70 o 
 -11   4   7      194.76      185.53     34.97 o 
 -10   4   7       94.80      101.69     21.39 o 
  -9   4   7        2.70       -8.90     16.98 o 
  -8   4   7       31.43       34.89     16.47 o 
  -7   4   7      148.36      180.80     19.38 o 
  -6   4   7      291.43      335.26     20.70 o 
  -5   4   7       36.33       36.76      7.88 o 
  -4   4   7       46.27       45.77      7.93 o 
  -3   4   7      192.90      206.62     13.40 o 
  -2   4   7       88.75       90.70     20.01 o 
  -1   4   7        4.76       -3.18      4.63 o 
   0   4   7      137.65      156.39     11.83 o 
   1   4   7      475.20      281.86     25.51 o 
   2   4   7       38.08       57.59      9.89 o 
   3   4   7        5.37        7.30      4.66 o 
   4   4   7      117.13      127.73     18.85 o 
   5   4   7       34.76       19.97      6.58 o 
   6   4   7      126.48      140.93     11.52 o 
   7   4   7        2.32        2.15      8.58 o 
   8   4   7        0.46        4.02     12.42 o 
   9   4   7       24.24       23.22     14.24 o 
  10   4   7        3.23       -4.61     14.47 o 
  11   4   7       53.52       49.56     16.04 o 
 -10   5   7        1.65        7.28     20.73 o 
  -9   5   7       43.56       61.53     20.13 o 
  -8   5   7        0.70      -21.02     16.98 o 
  -7   5   7      136.42      117.74     21.59 o 
  -6   5   7      149.90      130.24     13.77 o 
  -5   5   7       71.14       92.08     18.35 o 
  -4   5   7      141.87      170.33     13.72 o 
  -3   5   7        2.77       -2.58      7.94 o 
  -2   5   7      148.66      113.21     18.55 o 
  -1   5   7       19.24       21.62      6.30 o 
   0   5   7      495.17      579.37     32.88 o 
   1   5   7       60.39       73.64      7.17 o 
   2   5   7      109.22      103.54      9.08 o 
   3   5   7      348.06      356.13     15.20 o 
   4   5   7        2.03        5.40      8.17 o 
   5   5   7      891.97      930.48     42.74 o 
   6   5   7       38.62       59.58     10.42 o 
   7   5   7       71.60       79.11     11.51 o 
   8   5   7       22.67       22.30     10.96 o 
   9   5   7       39.54       46.93     15.12 o 
  -8   6   7       62.51       70.60     15.10 o 
  -7   6   7       28.91        7.04     17.49 o 
  -6   6   7      182.92      191.57     34.59 o 
  -5   6   7        2.41      -11.32     11.77 o 
  -4   6   7      110.41      133.05     19.74 o 
  -3   6   7       21.69       30.65     11.68 o 
  -2   6   7       19.81       22.62      9.90 o 
  -1   6   7      240.10      243.93     16.66 o 
   0   6   7       36.02       31.62      8.95 o 
   1   6   7       58.73       71.36     11.64 o 
   2   6   7       45.91       42.38     11.10 o 
   3   6   7      152.90      161.09     19.17 o 
   4   6   7       26.22       15.35     14.23 o 
   5   6   7        0.08       -6.01     14.70 o 
   6   6   7        7.28       14.12     11.10 o 
   7   6   7       52.80       74.86     16.52 o 
  -4   7   7       12.94       28.46     30.30 o 
  -1   7   7        3.13       16.98     18.82 o 
   0   7   7       15.74       22.95     29.38 o 
   1   7   7       59.39       71.88     17.23 o 
   2   7   7       26.82       40.07     20.20 o 
 -14   0   8      160.57      175.24     21.76 o 
 -13   0   8      726.47      809.27     49.61 o 
 -12   0   8      756.03      833.48     49.44 o 
 -11   0   8       22.59       15.28     10.92 o 
 -10   0   8     1308.95     1282.50     55.17 o 
  -9   0   8     2428.24     2284.40     93.46 o 
  -8   0   8     7633.50     7001.48    274.74 o 
  -7   0   8     1702.58      786.81     61.05 o 
  -6   0   8     9298.67     8952.12    425.69 o 
  -5   0   8    12239.16    11796.65    818.49 o 
  -4   0   8     2374.49     2302.93    138.63 o 
  -2   0   8     2357.30     2522.93    121.21 o 
  -1   0   8    44864.58    37942.13   1266.75 o 
   0   0   8     6331.57     6372.99    244.78 o 
   1   0   8    12179.26    12894.12    379.00 o 
   2   0   8      520.64      678.17     23.92 o 
   3   0   8    11011.53    10800.71    414.20 o 
   4   0   8    15788.86    16778.18    669.99 o 
   5   0   8      100.48       93.68     16.07 o 
   6   0   8     1424.44     1302.80    103.00 o 
   7   0   8     1950.23     2056.34    102.00 o 
   8   0   8     4606.69     4224.79    425.31 o 
   9   0   8      239.92      215.21     23.64 o 
  10   0   8      110.19      106.50     21.12 o 
  11   0   8     1216.65     1387.71    102.83 o 
  12   0   8      163.94      207.03     31.67 o 
  13   0   8       87.35      109.25     27.54 o 
 -14   1   8       19.97       35.81     16.01 o 
 -13   1   8       83.87      119.75     21.89 o 
 -12   1   8      135.46      122.71     14.84 o 
 -11   1   8       31.41       46.50      9.10 o 
 -10   1   8      501.25      558.98     22.25 o 
  -9   1   8      219.10      231.82     12.74 o 
  -8   1   8       59.93       92.46     13.97 o 
  -7   1   8      239.45      246.53     11.64 o 
  -6   1   8     1087.12     1157.90     42.16 o 
  -5   1   8      993.85      908.42     39.22 o 
  -4   1   8      592.10      741.74     48.70 o 
  -3   1   8        2.50        8.61      3.46 o 
  -2   1   8        1.95        8.64      2.38 o 
  -1   1   8      783.78      826.49     26.12 o 
   0   1   8        5.54        5.91      2.09 o 
   1   1   8      582.74      602.02     15.16 o 
   2   1   8     3214.56     3600.93    113.19 o 
   3   1   8       79.51       83.89      4.57 o 
   4   1   8     5001.61     5170.27    155.40 o 
   5   1   8        5.76        5.92      3.06 o 
   6   1   8      454.09      442.41     17.01 o 
   7   1   8      598.43      643.02     26.37 o 
   8   1   8      189.43      204.01     12.79 o 
   9   1   8     1348.54     1265.59     47.29 o 
  10   1   8       15.65        7.31      8.83 o 
  11   1   8       34.39       35.27     15.25 o 
  12   1   8      177.08      184.27     22.33 o 
 -14   2   8      286.86      329.32     26.37 o 
 -13   2   8       87.11       97.23     17.64 o 
 -12   2   8      553.50      580.60     42.03 o 
 -11   2   8      926.66     1017.77     58.98 o 
 -10   2   8       87.32      121.69     13.97 o 
  -9   2   8     1723.06     1878.61    103.96 o 
  -8   2   8     1662.56     1720.90     54.87 o 
  -7   2   8     2648.61     2607.28     80.75 o 
  -6   2   8     2475.75     2281.35     97.65 o 
  -5   2   8     1146.22     1063.90     31.01 o 
  -4   2   8     6452.62     6605.17    222.80 o 
  -3   2   8    12331.78    13274.62    393.28 o 
  -2   2   8     4204.52     3990.03    120.86 o 
  -1   2   8     3770.64     4011.55    109.84 o 
   0   2   8     4911.61     5017.77    136.95 o 
   1   2   8    14922.57    15632.17    424.51 o 
   2   2   8    16508.07    16865.24    423.13 o 
   3   2   8     2892.47     2914.09     80.53 o 
   4   2   8      498.62      455.77     14.89 o 
   5   2   8     3564.89     3760.47    102.75 o 
   6   2   8     4259.37     4295.62    128.70 o 
   7   2   8     2063.35     2098.46     74.81 o 
   8   2   8      181.60      190.67     12.82 o 
   9   2   8      671.06      743.73     50.02 o 
  10   2   8      238.80      270.18     19.57 o 
  11   2   8      118.32      121.31     13.80 o 
  12   2   8      172.98      192.46     16.43 o 
 -13   3   8       11.18       -8.60     17.12 o 
 -12   3   8      679.74      700.42     57.15 o 
 -11   3   8      119.60      117.17     17.34 o 
 -10   3   8       41.31       40.67     14.75 o 
  -9   3   8       96.37      108.67     16.31 o 
  -8   3   8       65.68       52.93      9.62 o 
  -7   3   8      271.48      118.70     21.47 o 
  -6   3   8     1323.54     1364.98     73.95 o 
  -5   3   8      507.49      532.43     39.83 o 
  -4   3   8       86.40       86.61      6.90 o 
  -3   3   8      130.87      176.07      8.53 o 
  -2   3   8     1020.91     1034.65     36.34 o 
  -1   3   8      318.46      307.05     10.91 o 
   0   3   8       45.29       62.56      4.09 o 
   1   3   8      719.93      693.06     18.11 o 
   2   3   8       22.59       18.16      2.75 o 
   3   3   8     4582.11     4560.41    115.35 o 
   4   3   8      177.40      173.79     12.79 o 
   5   3   8      160.92      143.33     10.38 o 
   6   3   8      171.36      167.56     15.06 o 
   7   3   8     1108.29      996.73     38.28 o 
   8   3   8      379.50      379.39     19.68 o 
   9   3   8       11.41        1.58      9.55 o 
  10   3   8      645.10      582.48     61.45 o 
  11   3   8       45.86       38.83     15.55 o 
 -12   4   8       80.57       64.25     20.56 o 
 -11   4   8      657.70      765.95     46.90 o 
 -10   4   8       45.68       64.24     16.22 o 
  -9   4   8     1316.30     1288.51     71.81 o 
  -8   4   8       88.79       84.55     18.09 o 
  -7   4   8     1483.59     1569.77    105.81 o 
  -6   4   8     2126.46     2100.83     85.26 o 
  -5   4   8      494.70      503.50     24.73 o 
  -4   4   8     2981.08     1071.42     78.50 o 
  -3   4   8     1403.46     1506.32     76.29 o 
  -2   4   8     3106.84     3035.35    119.47 o 
  -1   4   8      794.24      769.98     23.90 o 
   0   4   8     2965.69     2930.04     90.63 o 
   1   4   8      115.79      146.17     16.46 o 
   2   4   8     3186.45     3029.69    105.48 o 
   3   4   8      979.64      973.13     28.97 o 
   4   4   8      490.13      455.20     17.96 o 
   5   4   8     1256.67     1221.51     50.69 o 
   6   4   8      231.73      266.30     31.01 o 
   7   4   8      826.58      827.78     39.56 o 
   8   4   8       45.79       38.56     12.54 o 
   9   4   8      661.37      652.36     35.80 o 
  10   4   8      143.19      147.42     34.85 o 
 -10   5   8      108.46       52.56     27.97 o 
  -9   5   8      102.33       73.54     21.57 o 
  -8   5   8       54.30       43.94     12.78 o 
  -7   5   8       38.60       27.08     11.75 o 
  -6   5   8       23.56       22.12     10.50 o 
  -5   5   8      258.54      223.93     16.86 o 
  -4   5   8        0.52        8.39      8.41 o 
  -3   5   8       71.69       59.79     11.96 o 
  -2   5   8       55.99       71.39      9.39 o 
  -1   5   8       61.10       57.40      8.35 o 
   0   5   8        8.50        2.49      5.82 o 
   1   5   8       71.82       71.37      7.30 o 
   2   5   8        2.79        6.09      8.44 o 
   3   5   8      104.31       98.22      8.36 o 
   4   5   8      105.86       87.02     10.14 o 
   5   5   8      275.42      241.83     25.97 o 
   6   5   8       55.79       59.38     10.68 o 
   7   5   8      127.87       92.28     12.26 o 
   8   5   8       78.79       61.54     12.18 o 
   9   5   8      112.67      104.75     20.47 o 
  -8   6   8      333.59      383.54     67.46 o 
  -7   6   8        8.42        4.18     13.30 o 
  -6   6   8      126.66      102.89     35.40 o 
  -5   6   8      164.29       96.66     40.42 o 
  -4   6   8      260.60      256.42     21.87 o 
  -3   6   8      604.57      491.18     46.82 o 
  -2   6   8      380.70      404.67     31.41 o 
  -1   6   8      229.73      311.41     18.21 o 
   0   6   8      227.36      261.68     29.42 o 
   1   6   8      421.72      342.86     29.01 o 
   2   6   8      197.38      200.58     23.69 o 
   3   6   8      245.14      203.95     21.57 o 
   4   6   8      616.00      609.12     39.93 o 
   5   6   8       34.48       51.26     17.44 o 
   6   6   8      115.78      168.75     23.35 o 
  -1   7   8       42.40       38.56     19.74 o 
   0   7   8        4.19        1.38     30.30 o 
   1   7   8        7.73       10.48     15.59 o 
   2   7   8       44.85       37.64     32.13 o 
 -14   1   9      282.33      293.13     23.67 o 
 -13   1   9      320.58      327.26     24.25 o 
 -12   1   9        8.39        7.47     10.86 o 
 -11   1   9       73.96       83.92      9.98 o 
 -10   1   9      223.03      219.89     12.81 o 
  -9   1   9      205.29      241.76     14.33 o 
  -8   1   9     1156.24     1147.05    102.24 o 
  -7   1   9      475.24      431.75     22.93 o 
  -6   1   9       93.42      140.30      8.90 o 
  -5   1   9      206.95      241.70     10.84 o 
  -4   1   9      198.78      156.71      7.79 o 
  -3   1   9       27.98       23.27      3.25 o 
  -2   1   9      213.97      236.05     10.78 o 
  -1   1   9       27.93       20.72      2.95 o 
   0   1   9      740.09      804.47     21.40 o 
   1   1   9     1599.63     1747.89     44.94 o 
   2   1   9     2066.22     2182.85     48.83 o 
   3   1   9       30.83       33.02      3.59 o 
   4   1   9      912.64      942.92     27.54 o 
   5   1   9      120.58      138.05      7.84 o 
   6   1   9       18.55       20.28      4.90 o 
   7   1   9      340.69      351.59     20.40 o 
   8   1   9     1201.42     1150.34     49.78 o 
   9   1   9      257.99      244.52     17.89 o 
  10   1   9       74.32       82.64     13.57 o 
  11   1   9       86.21       81.29     16.84 o 
  12   1   9       47.79       67.84     17.31 o 
 -14   2   9        9.52       14.62     16.35 o 
 -13   2   9      207.82      202.57     24.31 o 
 -12   2   9      902.40      983.80     48.02 o 
 -11   2   9      244.06      306.18     28.15 o 
 -10   2   9       87.03      102.47     26.04 o 
  -9   2   9      190.06      191.31     15.94 o 
  -8   2   9      479.83      494.24     31.05 o 
  -7   2   9        2.34        3.22      5.71 o 
  -6   2   9       50.16       49.77      4.81 o 
  -5   2   9      393.71      497.51     28.03 o 
  -4   2   9       59.45       49.98      8.12 o 
  -3   2   9      239.19      181.03     13.19 o 
  -2   2   9       10.95       27.52      3.72 o 
  -1   2   9      322.54      378.35     18.96 o 
   0   2   9      514.88      579.74     16.26 o 
   1   2   9      844.35      903.15     28.82 o 
   2   2   9     1749.62     1886.57     48.27 o 
   3   2   9     2722.31     2748.04     70.08 o 
   4   2   9       40.52       37.55      4.76 o 
   5   2   9      618.58      619.35     24.99 o 
   6   2   9      298.41      283.26     15.84 o 
   7   2   9      268.35      247.84     15.06 o 
   8   2   9        1.47        2.34      7.89 o 
   9   2   9      127.69      139.76     12.94 o 
  10   2   9      153.05      146.21     13.92 o 
  11   2   9       10.03       14.07     11.53 o 
  12   2   9      222.71      203.63     21.47 o 
 -13   3   9       77.32       96.48     19.59 o 
 -12   3   9        0.88       -2.81     15.48 o 
 -11   3   9       92.39       99.70     32.44 o 
 -10   3   9      396.05      430.56     31.17 o 
  -9   3   9       42.99       47.53     12.78 o 
  -8   3   9      552.98      588.16     30.17 o 
  -7   3   9       34.32       35.86      8.69 o 
  -6   3   9      528.32      530.80     55.32 o 
  -5   3   9       95.81      108.44     10.78 o 
  -4   3   9      141.24      161.63     10.46 o 
  -3   3   9       63.75       70.71      5.79 o 
  -2   3   9      180.71      166.14      9.46 o 
  -1   3   9      171.62      168.27     12.46 o 
   0   3   9      182.68      208.86      7.58 o 
   1   3   9      485.92      545.13     44.00 o 
   2   3   9       34.79       33.40      3.70 o 
   3   3   9        4.94       21.06      5.27 o 
   4   3   9       90.60       93.00     11.04 o 
   5   3   9      123.39      130.72     12.36 o 
   6   3   9      866.55      981.51     48.46 o 
   7   3   9       24.23       28.19      9.04 o 
   8   3   9      319.99      321.13     18.34 o 
   9   3   9       71.41       63.10     11.31 o 
  10   3   9      308.44      334.54     30.60 o 
  11   3   9       58.52       50.56     15.17 o 
 -12   4   9        7.82       13.80     18.02 o 
 -11   4   9        0.48      -16.49     15.26 o 
 -10   4   9       41.29       44.88     15.76 o 
  -9   4   9        0.38       18.88     14.25 o 
  -8   4   9       32.12       24.74     13.68 o 
  -7   4   9       84.23       95.49     11.01 o 
  -6   4   9      147.84      147.68     19.93 o 
  -5   4   9      123.54      137.27     15.79 o 
  -4   4   9        3.96        6.53      6.46 o 
  -3   4   9      384.43      440.93     21.18 o 
  -2   4   9       59.31       53.00     10.53 o 
  -1   4   9       16.90       12.74      4.54 o 
   0   4   9      237.53      253.90     10.42 o 
   1   4   9      670.55      703.27     20.20 o 
   2   4   9      423.17      427.18     16.77 o 
   3   4   9      116.35      103.97     13.06 o 
   4   4   9       92.28      110.17      8.74 o 
   5   4   9      217.81      207.41     15.16 o 
   6   4   9       57.76       94.10     14.31 o 
   7   4   9       20.60       20.27      8.88 o 
   8   4   9        3.34        0.30     12.32 o 
   9   4   9      186.69      191.54     19.59 o 
  10   4   9       39.26       40.94     15.18 o 
 -10   5   9       54.37       55.79     17.68 o 
  -9   5   9      158.75      130.65     19.42 o 
  -8   5   9        3.29       -1.39     10.17 o 
  -7   5   9      418.98      165.14     31.67 o 
  -6   5   9        3.44       -5.48     10.48 o 
  -5   5   9       75.92       72.81     10.37 o 
  -4   5   9      110.17      102.90     11.01 o 
  -3   5   9      236.76      265.79     15.56 o 
  -2   5   9      528.02      665.19     35.50 o 
  -1   5   9      168.65      203.22     13.47 o 
   0   5   9      237.36      266.67     14.61 o 
   1   5   9       33.98       35.76      6.61 o 
   2   5   9     1076.62     1114.48     47.84 o 
   3   5   9      116.36      134.29      9.06 o 
   4   5   9       11.44        6.97      8.25 o 
   5   5   9      220.87      216.86     14.55 o 
   6   5   9       18.98       18.39     10.11 o 
   7   5   9      146.00      163.70     14.66 o 
   8   5   9       13.06       20.79     11.31 o 
  -8   6   9        0.96        2.31     12.50 o 
  -7   6   9       18.72       10.28     12.30 o 
  -6   6   9        0.86      -10.42     12.69 o 
  -5   6   9       21.82       18.43     12.56 o 
  -4   6   9       81.03      103.88     12.82 o 
  -3   6   9        0.64       -1.58      9.15 o 
  -2   6   9       49.13       41.54     10.74 o 
  -1   6   9       92.44       84.49     15.90 o 
   0   6   9        3.90        5.32      8.31 o 
   1   6   9        1.53        1.15     10.67 o 
   2   6   9       10.58       10.17     10.25 o 
   3   6   9        3.27       14.80     14.46 o 
   4   6   9      279.39      315.85     31.90 o 
   5   6   9       22.43       20.20     32.59 o 
   6   6   9       46.14       56.00     36.26 o 
  -1   7   9        1.07        9.18     19.28 o 
   0   7   9       59.50       71.61     33.05 o 
 -14   0  10        3.24       17.90     26.17 o 
 -13   0  10      516.91      482.60     35.21 o 
 -12   0  10      210.19      208.10     47.28 o 
 -11   0  10     1354.58     1445.80     76.06 o 
 -10   0  10      631.31      672.88     40.08 o 
  -9   0  10     1950.99     1780.75     90.15 o 
  -8   0  10     9123.89     4448.19    294.71 o 
  -7   0  10      148.56      135.62     13.79 o 
  -6   0  10     1439.65     1279.83     94.56 o 
  -5   0  10       74.83       80.59      9.67 o 
  -4   0  10    16325.30    18600.23   1205.92 o 
  -3   0  10     7485.70     4054.78    268.08 o 
  -2   0  10     7703.63     7671.26    294.71 o 
  -1   0  10      506.16      632.39     26.55 o 
   0   0  10     1403.81     1418.51     56.47 o 
   1   0  10    30438.49    28829.28   1199.62 o 
   2   0  10       46.23       82.00      5.51 o 
   3   0  10     4966.63     4883.31    189.36 o 
   4   0  10     2653.62     3009.05    117.80 o 
   5   0  10     8699.13     9252.35    357.11 o 
   6   0  10     3332.57     3447.71    135.19 o 
   7   0  10      340.07      325.15     24.18 o 
   8   0  10     1989.14     2088.15    104.45 o 
   9   0  10     1711.57     1770.09    124.86 o 
  10   0  10     1118.06     1073.72     82.63 o 
  11   0  10      215.81      233.66     33.51 o 
  12   0  10      676.09      722.08     64.73 o 
 -14   1  10      193.92      216.80     23.77 o 
 -13   1  10       92.75      110.75     17.43 o 
 -12   1  10      264.16      288.86     18.89 o 
 -11   1  10      861.19      916.29     33.05 o 
 -10   1  10      226.62      258.25     17.28 o 
  -9   1  10     1193.01     1204.02     40.31 o 
  -8   1  10       12.31       15.17      6.52 o 
  -7   1  10     1072.14     1092.34     47.23 o 
  -6   1  10     1116.40     1157.83     49.91 o 
  -5   1  10      667.42      640.10     27.91 o 
  -4   1  10     5856.62     6018.13    237.29 o 
  -3   1  10       27.91       46.24      4.68 o 
  -2   1  10     1833.92     1840.51     56.26 o 
  -1   1  10       49.51       43.42      4.52 o 
   0   1  10     5771.28     5800.79    158.42 o 
   1   1  10       29.05       42.46      4.51 o 
   2   1  10     1340.07     1344.10     32.71 o 
   3   1  10     1636.36     1747.33     54.21 o 
   4   1  10      948.50      951.94     28.48 o 
   5   1  10      967.00      946.17     27.90 o 
   6   1  10        4.98        7.35      5.17 o 
   7   1  10       80.79       73.73     10.54 o 
   8   1  10      405.80      443.24     34.90 o 
   9   1  10      487.16      493.12     27.16 o 
  10   1  10        0.84       12.80     11.56 o 
  11   1  10        4.32        2.07     14.93 o 
  12   1  10       85.02      105.08     36.04 o 
 -13   2  10        9.66       -0.25     15.32 o 
 -12   2  10       44.20       50.31     15.69 o 
 -11   2  10      223.55      239.92     20.32 o 
 -10   2  10      736.30      805.05     51.65 o 
  -9   2  10      499.93      525.36     24.52 o 
  -8   2  10       93.11      112.51     11.07 o 
  -7   2  10      739.80      650.18     46.31 o 
  -6   2  10     2513.46     2428.50     82.07 o 
  -5   2  10     3251.21     3334.11     93.02 o 
  -4   2  10     1349.11     1310.88     47.21 o 
  -3   2  10      643.54      664.21     24.76 o 
  -2   2  10     3385.65     3441.96     95.06 o 
  -1   2  10     5849.02     6035.46    164.28 o 
   0   2  10     4057.00     4220.71    114.87 o 
   1   2  10     1049.47     1005.99     26.97 o 
   2   2  10      505.08      464.52     18.92 o 
   3   2  10     2570.21     2489.01     68.99 o 
   4   2  10     2416.87     2411.68     74.06 o 
   5   2  10      303.68      333.20     15.94 o 
   6   2  10     1800.94     1752.47     72.06 o 
   7   2  10     1062.14     1043.51     46.36 o 
   8   2  10       88.29       79.10     11.83 o 
   9   2  10      434.69      433.02     25.91 o 
  10   2  10      314.46      305.94     22.25 o 
  11   2  10      504.09      463.60     42.53 o 
  12   2  10      180.13      193.99     22.88 o 
 -13   3  10       22.71       33.58     18.27 o 
 -12   3  10      776.54      786.64     41.81 o 
 -11   3  10       16.59        9.18     14.49 o 
 -10   3  10      829.29      741.74     38.57 o 
  -9   3  10      270.73      200.81     66.37 o 
  -8   3  10      429.78      458.86     26.04 o 
  -7   3  10      313.41      335.93     15.54 o 
  -6   3  10     1647.97     1578.91     71.03 o 
  -4   3  10       47.21       51.03      6.19 o 
  -3   3  10     1341.12     1301.72     46.15 o 
  -2   3  10     1037.94     1097.83     32.37 o 
  -1   3  10     2278.04     2258.64     63.09 o 
   0   3  10      127.38      148.54      6.76 o 
   1   3  10     2604.02     2507.91     64.46 o 
   2   3  10      137.96      137.20      6.99 o 
   3   3  10      137.01      148.27      8.14 o 
   4   3  10     1047.30     1044.43     38.60 o 
   5   3  10       12.04       13.26      6.50 o 
   6   3  10     1422.73     1443.22     52.40 o 
   7   3  10        8.27        9.86      7.03 o 
   8   3  10        2.50        4.44      9.00 o 
   9   3  10        2.68      -12.54      9.69 o 
  10   3  10      144.19      164.95     18.22 o 
  11   3  10       74.07       87.17     18.22 o 
 -12   4  10      234.48      238.01     24.21 o 
 -11   4  10       29.57       23.63     16.47 o 
 -10   4  10      145.55      216.08     35.41 o 
  -9   4  10      744.86      762.78     39.88 o 
  -8   4  10      109.70       84.58     30.05 o 
  -7   4  10      856.54      841.13     42.43 o 
  -6   4  10       33.18       45.65     10.81 o 
  -5   4  10     1871.21     1207.76     94.56 o 
  -4   4  10      293.35      287.35     15.83 o 
  -3   4  10      757.52      776.63     27.41 o 
  -2   4  10      158.75      201.25     10.88 o 
  -1   4  10      484.15      526.18     28.21 o 
   0   4  10     1208.27     1244.34     32.19 o 
   1   4  10      647.61      641.74     27.54 o 
   2   4  10     2357.36     2278.08     63.64 o 
   3   4  10       56.18       58.12      9.58 o 
   4   4  10     1058.39     1094.71     36.42 o 
   5   4  10      208.32      213.18     12.32 o 
   6   4  10     1592.69     1417.95     60.73 o 
   7   4  10      616.35      698.64     40.58 o 
   8   4  10       95.59      106.65     15.13 o 
   9   4  10      676.42      652.79     35.81 o 
  10   4  10       78.39       60.05     16.21 o 
 -10   5  10      126.91      112.50     20.32 o 
  -9   5  10       69.45      102.69     17.94 o 
  -8   5  10      112.44      102.92     12.95 o 
  -7   5  10      229.05      225.01     16.83 o 
  -6   5  10      132.01      132.45     12.90 o 
  -5   5  10      186.85      187.22     12.70 o 
  -4   5  10      151.69      142.98     10.84 o 
  -3   5  10      108.20      102.59     10.10 o 
  -2   5  10        5.45       12.91      7.49 o 
  -1   5  10      937.36      954.53     32.50 o 
   0   5  10       76.69       93.15      8.31 o 
   1   5  10       59.85       80.99      8.05 o 
   2   5  10       15.77       14.02      7.77 o 
   3   5  10      160.59      155.93     13.12 o 
   4   5  10       50.94       74.19     10.27 o 
   5   5  10        0.39       -3.12      8.83 o 
   6   5  10       36.00       38.18     10.48 o 
   7   5  10        0.13       -1.78      9.64 o 
   8   5  10       63.76       74.80     13.19 o 
  -7   6  10       16.48       16.32     12.63 o 
  -6   6  10       91.78      116.91     14.18 o 
  -5   6  10      188.69      189.91     16.63 o 
  -4   6  10      166.64      186.10     22.38 o 
  -3   6  10      128.36      163.78     23.76 o 
  -2   6  10      280.26      335.04     32.73 o 
  -1   6  10       41.45       48.86     12.05 o 
   0   6  10      174.51      148.00     13.38 o 
   1   6  10      706.30      655.94     32.86 o 
   2   6  10       20.74       11.86     10.41 o 
   3   6  10      194.97      179.15     28.69 o 
   4   6  10      155.09      134.04     37.64 o 
   5   6  10      105.78      126.70     37.64 o 
 -14   1  11       40.29       40.42     17.27 o 
 -13   1  11       30.47       40.14     15.62 o 
 -12   1  11      102.97      129.55     14.05 o 
 -11   1  11      462.26      505.44     21.71 o 
 -10   1  11      144.96      148.88     11.09 o 
  -9   1  11        5.79        1.21      7.08 o 
  -8   1  11        1.76        1.89      6.42 o 
  -7   1  11      135.55      111.46      8.58 o 
  -6   1  11      240.67      223.46     21.66 o 
  -5   1  11        0.40        4.39      3.85 o 
  -4   1  11      152.68      155.56     15.64 o 
  -3   1  11      407.73      426.82     29.19 o 
  -2   1  11     1325.36     1371.49     42.77 o 
  -1   1  11     1546.03     1641.34     46.17 o 
   0   1  11       20.15       21.13      3.38 o 
   1   1  11     2654.48     2639.45     67.52 o 
   2   1  11      143.75      156.92      5.77 o 
   3   1  11      476.40      532.23     18.88 o 
   4   1  11     2066.14     2124.01     59.74 o 
   5   1  11     1634.61     1679.99     47.85 o 
   6   1  11        0.84        0.05      5.03 o 
   7   1  11      284.46      274.35     18.75 o 
   8   1  11      154.76      159.71     14.35 o 
   9   1  11       47.78       43.65     11.41 o 
  10   1  11      143.91      129.50     18.32 o 
  11   1  11        2.96        0.46     15.26 o 
  12   1  11       44.72       40.78     18.01 o 
 -13   2  11       13.15      -10.68     15.70 o 
 -12   2  11       68.07      100.98     17.27 o 
 -11   2  11       94.95       85.98     17.45 o 
 -10   2  11      179.01      208.00     15.67 o 
  -9   2  11      146.44      173.53     13.47 o 
  -8   2  11       49.84       47.68      9.49 o 
  -7   2  11      765.60      705.86     36.39 o 
  -6   2  11      424.36      410.73     19.18 o 
  -5   2  11      273.61      248.69     10.35 o 
  -4   2  11      231.40      228.83     13.43 o 
  -3   2  11      519.67      518.40     16.65 o 
  -2   2  11       87.64       78.70     11.49 o 
  -1   2  11       85.03       97.69      9.26 o 
   0   2  11      909.40      834.84     22.83 o 
   1   2  11       31.34       30.30      3.59 o 
   2   2  11     1860.39     1921.06     49.83 o 
   3   2  11       86.59       92.41      9.40 o 
   4   2  11       38.14       40.43      5.77 o 
   5   2  11     2524.43     2554.53     87.72 o 
   6   2  11      619.75      611.00     25.21 o 
   7   2  11       77.94       86.69     12.08 o 
   8   2  11       24.44       18.93     11.62 o 
   9   2  11      971.76     1018.21     46.91 o 
  10   2  11       84.32       61.91     14.49 o 
  11   2  11       43.83       41.38     15.11 o 
 -13   3  11      203.87      233.34     24.04 o 
 -12   3  11        0.87        5.49     16.01 o 
 -11   3  11      401.41      418.23     36.99 o 
 -10   3  11       40.91       38.26     14.39 o 
  -9   3  11      135.57      165.28     16.76 o 
  -8   3  11       10.38       20.26      9.77 o 
  -7   3  11      130.67      120.94     17.23 o 
  -6   3  11       26.94       29.65      6.90 o 
  -5   3  11       46.35       55.52      7.17 o 
  -4   3  11      122.99      164.99     10.95 o 
  -3   3  11       10.82       13.14      4.58 o 
  -2   3  11      120.37      140.02      7.44 o 
  -1   3  11       95.11      111.22      6.11 o 
   0   3  11       14.30       18.68      5.83 o 
   1   3  11       14.77       18.44      4.22 o 
   2   3  11       11.85       12.75      3.76 o 
   3   3  11     1684.44     1729.18     59.73 o 
   4   3  11       25.31       32.80      7.36 o 
   5   3  11      243.33      256.80     14.57 o 
   6   3  11      138.41      132.63     11.20 o 
   7   3  11       34.48       54.20      9.54 o 
   8   3  11       76.34       93.59     14.27 o 
   9   3  11        0.35        0.68     11.79 o 
  10   3  11       18.52       23.41     18.09 o 
 -11   4  11       11.40        7.68     16.09 o 
 -10   4  11       74.49       86.28     17.85 o 
  -9   4  11       17.85       21.16     13.65 o 
  -8   4  11       64.55       57.47     14.85 o 
  -7   4  11        0.80        6.44      8.07 o 
  -6   4  11      603.03      605.07     23.67 o 
  -5   4  11      126.66      136.01     11.02 o 
  -4   4  11       39.01       49.94     13.17 o 
  -3   4  11        2.54       -5.10      5.89 o 
  -2   4  11        3.91        2.04      5.45 o 
  -1   4  11      145.25      186.92     10.41 o 
   0   4  11       10.33       25.88      4.86 o 
   1   4  11       90.27       99.62      7.14 o 
   2   4  11        4.68       13.04      4.85 o 
   3   4  11      340.27      379.95     15.57 o 
   4   4  11       57.90       83.26      9.64 o 
   5   4  11      128.58      112.78     10.95 o 
   6   4  11       79.35       78.08     10.83 o 
   7   4  11      443.72      473.18     23.72 o 
   8   4  11       11.84       17.68     13.98 o 
   9   4  11        2.26       15.15     14.21 o 
 -10   5  11      244.98      285.18     25.67 o 
  -9   5  11       50.54       45.15     17.31 o 
  -8   5  11       14.63       16.87     11.18 o 
  -7   5  11       17.94       12.97     10.89 o 
  -6   5  11       11.50       20.60     10.74 o 
  -5   5  11      418.21      490.94     31.41 o 
  -4   5  11      119.42      112.37     10.47 o 
  -3   5  11      340.09      328.07     18.42 o 
  -2   5  11       76.99       88.98      9.89 o 
  -1   5  11      246.31      338.34     21.44 o 
   0   5  11       67.16       76.98      8.33 o 
   1   5  11        7.85       12.89      6.71 o 
   2   5  11      162.05      138.01     11.01 o 
   3   5  11       20.79       18.89      7.28 o 
   4   5  11       69.81       83.57     13.85 o 
   5   5  11       19.71       27.89     11.84 o 
   6   5  11        2.46       -1.43     11.48 o 
   7   5  11        1.38       -4.29     10.30 o 
   8   5  11        2.22      -10.39     11.35 o 
  -7   6  11        1.93       -2.80     15.58 o 
  -6   6  11       20.76       21.18     12.02 o 
  -5   6  11        2.61       10.83     11.44 o 
  -4   6  11       81.58       77.25     12.23 o 
  -3   6  11       54.03       71.00     12.37 o 
  -2   6  11       22.80       21.26     10.09 o 
  -1   6  11      184.38      128.57     24.79 o 
   0   6  11        1.06       -0.92      8.75 o 
   1   6  11      190.23      231.59     17.68 o 
   2   6  11       26.53       16.11     14.70 o 
   3   6  11      105.57      109.34     18.36 o 
   4   6  11      113.64      106.50     38.56 o 
   5   6  11        7.87       31.67     35.81 o 
 -14   0  12        7.63        3.04     17.67 o 
 -13   0  12      155.29      197.15     25.02 o 
 -12   0  12      382.81      431.49     32.94 o 
 -11   0  12     1205.61     1144.23     62.62 o 
 -10   0  12      100.34      113.94     16.71 o 
  -9   0  12      124.24      133.98     22.72 o 
  -7   0  12      126.04      188.89     16.76 o 
  -6   0  12     1437.13     1527.26    112.47 o 
  -5   0  12       14.23       18.51      6.78 o 
  -4   0  12       92.75       99.67      8.43 o 
  -3   0  12     3251.50     3619.62    140.12 o 
  -2   0  12     6031.36     5762.44    192.32 o 
  -1   0  12      861.05      923.12     38.21 o 
   0   0  12     1200.34     1232.07     50.02 o 
   1   0  12      108.90      141.05      9.39 o 
   2   0  12     4404.45     4640.19    138.38 o 
   3   0  12     1583.44     1742.70     70.06 o 
   4   0  12      204.06      215.10     13.28 o 
   5   0  12     1228.55     1260.83     52.14 o 
   6   0  12      110.81      123.38     14.63 o 
   7   0  12     1028.50     1032.21     56.14 o 
   8   0  12       38.64       42.69     20.20 o 
   9   0  12      449.88      428.29     43.61 o 
  10   0  12      262.76      269.92     36.72 o 
  11   0  12       10.04       -2.75     21.12 o 
 -14   1  12      245.98      127.30     38.33 o 
 -13   1  12       25.56       31.37     16.92 o 
 -12   1  12      941.79     1000.32     47.67 o 
 -11   1  12      565.55      570.85     26.70 o 
 -10   1  12      194.62      207.39     13.01 o 
  -9   1  12     1056.78     1112.94     38.14 o 
  -8   1  12     1203.02     1158.85     62.95 o 
  -7   1  12     5161.90     5052.52    154.47 o 
  -6   1  12     1878.36     1921.26     66.14 o 
  -5   1  12     6306.45     6333.80    214.14 o 
  -4   1  12      257.44      237.65     10.77 o 
  -3   1  12     7192.71     7047.55    238.02 o 
  -2   1  12     7843.24     7744.51    210.32 o 
  -1   1  12     1504.96     1467.11     41.67 o 
   0   1  12     6347.24     6284.79    171.55 o 
   1   1  12     4680.58     4892.48    123.97 o 
   2   1  12     6872.83     6994.62    164.77 o 
   3   1  12      662.81      661.66     23.15 o 
   4   1  12     1238.00     1246.37     36.33 o 
   5   1  12     1916.59     1749.49     49.92 o 
   6   1  12     1731.34     1741.06     61.14 o 
   7   1  12      352.92      329.60     21.21 o 
   8   1  12      956.35      960.18     76.53 o 
   9   1  12      664.48      737.78     35.91 o 
  10   1  12       12.57       23.27     13.79 o 
  11   1  12      262.60      282.96     26.61 o 
 -13   2  12        0.26        3.12     16.93 o 
 -12   2  12        0.23        8.13     15.19 o 
 -11   2  12       28.42       30.83     11.60 o 
 -10   2  12       71.18       94.57     14.36 o 
  -9   2  12        1.69       -0.91      8.99 o 
  -8   2  12      280.58      229.06     24.12 o 
  -7   2  12        1.01        4.09      6.10 o 
  -6   2  12        3.18        8.46      4.83 o 
  -5   2  12       53.89       44.01      5.38 o 
  -4   2  12     1078.86     1111.42     41.00 o 
  -3   2  12      397.58      386.56     13.19 o 
  -2   2  12        4.91        7.89      3.91 o 
  -1   2  12      651.19      662.10     22.68 o 
   0   2  12      828.32      836.78     23.06 o 
   1   2  12      382.24      376.70     11.99 o 
   2   2  12      205.19      215.67      8.34 o 
   3   2  12      232.49      219.66      9.23 o 
   4   2  12     1826.94     1852.13     64.79 o 
   5   2  12      138.47      212.45     26.62 o 
   6   2  12      150.75      184.64     15.53 o 
   7   2  12      259.41      254.21     18.52 o 
   8   2  12      418.92      410.90     24.83 o 
   9   2  12      471.59      437.95     27.25 o 
  10   2  12      186.45      197.76     19.04 o 
  11   2  12       35.14       29.23     15.19 o 
 -12   3  12       33.27       34.60     16.37 o 
 -11   3  12      228.86      291.47     39.39 o 
 -10   3  12      755.45      854.36     53.05 o 
  -9   3  12      461.70      535.84     30.11 o 
  -8   3  12     1300.75     1370.14     64.20 o 
  -7   3  12      610.25      676.31     25.13 o 
  -6   3  12     2273.09     2435.90    108.33 o 
  -5   3  12      756.16      808.80     28.42 o 
  -4   3  12     3863.74     3827.89    131.34 o 
  -3   3  12     1555.00     1662.87     52.79 o 
  -2   3  12     3385.85     3466.03     96.80 o 
  -1   3  12     4172.87     4314.20    128.91 o 
   0   3  12     2685.52     2717.76     70.05 o 
   1   3  12     1032.51     1033.16     28.25 o 
   2   3  12       30.85       40.13      4.55 o 
   3   3  12    11578.14    11455.49    338.97 o 
   4   3  12      915.12      995.70     56.65 o 
   5   3  12       14.27       19.66      7.58 o 
   6   3  12      726.81      729.06     29.88 o 
   7   3  12      634.22      624.09     42.94 o 
   8   3  12      525.55      506.62     38.80 o 
   9   3  12       58.06       59.66     14.33 o 
  10   3  12      269.96      299.96     30.13 o 
 -11   4  12       60.94       40.56     17.71 o 
 -10   4  12       28.58       19.59     15.17 o 
  -9   4  12       99.91       77.28     31.23 o 
  -8   4  12        2.39        3.56     13.32 o 
  -7   4  12       42.30       40.46     10.41 o 
  -6   4  12       57.45       33.35      8.65 o 
  -5   4  12        0.35        1.25      7.13 o 
  -4   4  12      286.29      269.43     18.73 o 
  -3   4  12      237.59      248.25     14.58 o 
  -2   4  12      109.47      121.96      8.15 o 
  -1   4  12     1893.72     1896.44     60.20 o 
   0   4  12        6.39       13.98      5.17 o 
   1   4  12      414.10      430.57     16.83 o 
   2   4  12       13.92       16.21      4.86 o 
   3   4  12      145.11      138.24      8.98 o 
   4   4  12     1371.13     1347.51     49.10 o 
   5   4  12      103.86       88.37     10.36 o 
   6   4  12      497.67      434.93     21.63 o 
   7   4  12       53.51       41.89     12.27 o 
   8   4  12       72.22       74.76     20.06 o 
   9   4  12       68.42       63.49     21.17 o 
  -9   5  12       91.91      109.63     22.53 o 
  -8   5  12      412.99      442.67     32.09 o 
  -7   5  12       99.37       80.08     12.65 o 
  -6   5  12      433.15      416.07     22.40 o 
  -5   5  12      232.88      240.62     17.41 o 
  -4   5  12      444.82      479.11     22.94 o 
  -3   5  12      477.24      489.45     23.29 o 
  -2   5  12      860.32      912.79     32.16 o 
  -1   5  12       68.29       75.12     11.37 o 
   0   5  12      167.41      252.42     28.55 o 
   1   5  12      817.06      789.03     45.54 o 
   2   5  12      170.41      151.17     13.91 o 
   3   5  12      344.92      336.85     29.15 o 
   4   5  12       33.99       41.36     11.49 o 
   5   5  12      453.97      422.22     33.95 o 
   6   5  12      144.04      163.10     16.90 o 
   7   5  12       10.79       12.85     12.71 o 
  -7   6  12       13.67        1.37     15.82 o 
  -6   6  12        1.31       -3.75     13.88 o 
  -5   6  12       13.77       17.90     14.82 o 
  -4   6  12        5.11        2.95     11.07 o 
  -3   6  12        0.96       -1.18      8.93 o 
  -2   6  12       74.21      134.61     20.90 o 
  -1   6  12        0.38        3.71     10.14 o 
   0   6  12        3.63        6.35      8.68 o 
   1   6  12       26.16       14.11     11.60 o 
   2   6  12       20.57       27.11     11.05 o 
   3   6  12       36.92       17.90     32.13 o 
   4   6  12        1.09       16.07     33.51 o 
 -13   1  13        7.66        7.53     14.61 o 
 -12   1  13        1.82       -0.62     12.88 o 
 -11   1  13       78.87       79.21     14.11 o 
 -10   1  13        1.90       -2.63      8.42 o 
  -9   1  13      186.92      166.55     12.82 o 
  -8   1  13        0.27        1.42      7.71 o 
  -6   1  13       99.06      111.37     10.80 o 
  -5   1  13     1107.12     1135.40     40.73 o 
  -4   1  13      850.36      905.55     57.40 o 
  -3   1  13      466.17      445.56     18.40 o 
  -2   1  13     2001.28     1962.31     55.27 o 
  -1   1  13      312.36      319.27     11.41 o 
   0   1  13       20.44       28.21      4.30 o 
   1   1  13     2966.80     3070.08     78.66 o 
   2   1  13       69.10       66.65      5.31 o 
   3   1  13      788.35      801.52     27.13 o 
   4   1  13       41.18       36.99      6.23 o 
   5   1  13        3.42        1.22      4.88 o 
   6   1  13      324.37      304.29     14.07 o 
   7   1  13      453.19      442.87     24.84 o 
   8   1  13        1.17        1.51     10.63 o 
   9   1  13       82.27       87.64     14.48 o 
  10   1  13       50.82       48.49     16.33 o 
  11   1  13      115.21      157.00     24.56 o 
 -13   2  13      219.45      264.86     24.82 o 
 -12   2  13      125.74      134.57     18.71 o 
 -11   2  13       92.66      109.65     13.76 o 
 -10   2  13      326.71      387.70     31.81 o 
  -9   2  13        2.60        8.92      9.46 o 
  -8   2  13       29.94       20.23      9.34 o 
  -7   2  13       26.81       17.53      8.32 o 
  -6   2  13      369.58      368.15     14.08 o 
  -5   2  13      166.76      182.03     10.21 o 
  -4   2  13     1246.31     1266.04     36.87 o 
  -3   2  13     1236.61     1245.65     39.71 o 
  -2   2  13      683.48      641.70     22.26 o 
  -1   2  13       52.12       49.70      5.33 o 
   0   2  13      212.14      228.44     11.22 o 
   1   2  13       19.70       26.97      4.15 o 
   2   2  13     2879.42     2868.86     73.65 o 
   3   2  13     1507.98     1469.65     42.26 o 
   4   2  13      279.89      303.05     15.71 o 
   5   2  13       31.08       39.55      7.97 o 
   6   2  13      219.06      236.96     14.45 o 
   7   2  13        2.44       -6.19      9.97 o 
   8   2  13       10.42        7.94     11.47 o 
   9   2  13       29.99       54.85     14.16 o 
  10   2  13        0.77       -0.67     13.23 o 
 -12   3  13        6.94       10.06     16.58 o 
 -11   3  13        0.36        6.23     14.90 o 
 -10   3  13       42.12       49.53     21.76 o 
  -9   3  13        4.41        6.34     10.81 o 
  -8   3  13        7.62       19.99     10.11 o 
  -7   3  13       22.88       27.62      7.60 o 
  -6   3  13      178.08      159.71     15.23 o 
  -5   3  13       68.34       67.82      9.54 o 
  -4   3  13        1.72        3.89      6.14 o 
  -3   3  13        4.95        4.75      4.58 o 
  -2   3  13       52.59       48.18      5.69 o 
  -1   3  13      370.70      279.90     15.48 o 
   0   3  13      330.76      331.75     11.77 o 
   1   3  13       56.12       60.97      5.30 o 
   2   3  13       13.72       19.10      4.50 o 
   3   3  13      152.18      174.55     12.36 o 
   4   3  13      291.43      296.30     16.16 o 
   5   3  13       52.39       40.53      8.48 o 
   6   3  13      211.41      229.10     16.37 o 
   7   3  13        0.35        1.74      8.97 o 
   8   3  13       87.02       87.09     16.09 o 
   9   3  13        0.18       -8.70     12.50 o 
  10   3  13      171.52      162.84     25.09 o 
 -11   4  13       35.43       34.33     16.68 o 
 -10   4  13       12.73       22.43     15.48 o 
  -9   4  13       27.77       43.87     14.44 o 
  -8   4  13      416.71      416.48     23.00 o 
  -7   4  13      215.61      195.10     20.29 o 
  -6   4  13        3.36        5.15      7.66 o 
  -5   4  13        4.02        5.12      8.31 o 
  -4   4  13      655.44      647.73     36.11 o 
  -3   4  13        2.09       12.18      6.29 o 
  -2   4  13        1.53        7.20      6.14 o 
  -1   4  13      396.66      399.01     16.96 o 
   0   4  13      616.58      701.22     24.43 o 
   1   4  13        1.85       -1.03      5.32 o 
   2   4  13        1.69        2.89      6.25 o 
   3   4  13      199.80      200.52     10.99 o 
   4   4  13      125.57      125.95     11.39 o 
   5   4  13       29.00       37.35      9.47 o 
   6   4  13       99.88      107.13     12.26 o 
   7   4  13      187.14      193.68     17.30 o 
   8   4  13       45.17       53.29     13.54 o 
  -9   5  13       12.54        7.75     16.30 o 
  -8   5  13        5.43       13.58     11.19 o 
  -7   5  13       10.95       18.11     10.96 o 
  -6   5  13      215.63      258.24     19.45 o 
  -5   5  13       62.96       56.60     10.21 o 
  -4   5  13        0.46        3.46      8.60 o 
  -3   5  13       16.54        6.81      7.59 o 
  -2   5  13      154.20      172.39     19.49 o 
  -1   5  13       21.77       17.83      8.88 o 
   0   5  13      122.28      123.12     11.33 o 
   1   5  13        0.02        3.97      6.90 o 
   2   5  13       92.14       91.26     10.26 o 
   3   5  13        0.93       14.41     11.41 o 
   4   5  13       24.24       22.72     11.18 o 
   5   5  13      174.69      149.60     16.06 o 
   6   5  13        0.29       -4.67     12.20 o 
   7   5  13       36.88       64.39     20.89 o 
  -6   6  13      108.76      110.83     17.98 o 
  -5   6  13        2.88      -12.57     14.21 o 
  -4   6  13      146.44      183.98     14.34 o 
  -3   6  13       23.29       20.64     10.90 o 
  -2   6  13      107.65      101.08     19.97 o 
  -1   6  13       21.46       23.51     10.61 o 
   0   6  13       43.67       56.40      9.99 o 
   1   6  13      144.46      141.22     16.62 o 
   2   6  13        7.41       21.67     14.08 o 
   3   6  13       85.14      150.11     40.40 o 
   4   6  13        5.18      -18.36     32.59 o 
 -13   0  14      252.87      286.56     27.59 o 
 -12   0  14       24.91       33.02     16.71 o 
 -11   0  14      408.88      484.37     60.82 o 
 -10   0  14     1588.29     1385.69    156.08 o 
  -9   0  14      102.10      115.06     20.66 o 
  -8   0  14      308.43      357.18     25.94 o 
  -7   0  14        8.07        1.24     10.46 o 
  -5   0  14      407.32      390.94     25.94 o 
  -4   0  14     1487.41     1522.44     84.23 o 
  -3   0  14     1636.61     1699.09     68.29 o 
  -2   0  14       90.19       73.01      7.79 o 
  -1   0  14       10.26       22.10      6.83 o 
   0   0  14       61.43       66.80      7.29 o 
   1   0  14     2169.86     2132.09     84.79 o 
   2   0  14        6.14        7.46      5.32 o 
   3   0  14     1187.06     1230.34     51.18 o 
   4   0  14       27.66       30.67      7.68 o 
   5   0  14     2485.12     2505.10     99.55 o 
   6   0  14      610.33      618.82     29.15 o 
   7   0  14       62.50       83.81     20.66 o 
   8   0  14       17.88       33.05     18.82 o 
   9   0  14       29.01       29.84     20.66 o 
  10   0  14     1345.15     1283.04     98.24 o 
  11   0  14        0.24       -0.46     22.49 o 
 -13   1  14      113.09      130.47     17.75 o 
 -12   1  14      489.62      464.01     28.08 o 
 -11   1  14       67.39       54.37     16.94 o 
 -10   1  14     1050.88     1088.65    135.65 o 
  -9   1  14     1128.95     1080.00     57.98 o 
  -8   1  14     1288.43     1243.91     68.03 o 
  -7   1  14      712.77      812.10     46.58 o 
  -6   1  14     1587.72     1493.17     62.22 o 
  -5   1  14     2623.83     2380.40    130.87 o 
  -4   1  14      245.69      251.07     10.63 o 
  -3   1  14     4706.74     4589.57    125.92 o 
  -2   1  14     2081.88     2038.94     57.46 o 
  -1   1  14     5666.52     5572.69    152.87 o 
   0   1  14      155.08      154.64      7.56 o 
   1   1  14     2925.19     2855.62     79.58 o 
   2   1  14     1791.54     1775.59     46.20 o 
   3   1  14     1717.81     1732.03     54.34 o 
   4   1  14     1798.34     1826.20     57.68 o 
   5   1  14      711.55      728.38     23.41 o 
   6   1  14     2615.82     2573.67     79.25 o 
   7   1  14      736.11      713.14     34.78 o 
   8   1  14      354.68      331.59     22.54 o 
   9   1  14      197.13      213.70     18.41 o 
  10   1  14      300.95      283.13     25.94 o 
  11   1  14      556.35      600.62     63.58 o 
 -13   2  14       81.25       93.26     18.65 o 
 -12   2  14      117.35       90.83     18.21 o 
 -11   2  14       54.77       42.86     12.84 o 
 -10   2  14       42.21       69.90     12.56 o 
  -9   2  14      217.44      272.10     17.53 o 
  -8   2  14      384.10      425.97     25.50 o 
  -7   2  14       33.28       20.88      9.09 o 
  -6   2  14       65.13       72.74      8.21 o 
  -5   2  14     1353.57     1375.15     56.96 o 
  -4   2  14      352.47      342.17     15.94 o 
  -3   2  14      327.18      361.50     16.23 o 
  -2   2  14       84.10       98.97      7.34 o 
  -1   2  14      504.09      488.34     16.40 o 
   0   2  14     1650.06     1674.37     47.71 o 
   1   2  14       59.51       66.26      5.22 o 
   2   2  14      518.87      521.75     23.04 o 
   3   2  14      611.76      611.38     19.66 o 
   4   2  14       10.51       -1.10      7.37 o 
   5   2  14       99.55      102.86     10.16 o 
   6   2  14       10.26        6.55      8.09 o 
   7   2  14        3.96        6.46     10.88 o 
   8   2  14       84.17       86.05     14.92 o 
   9   2  14        3.05       -2.97     12.22 o 
  10   2  14       21.89       22.47     15.14 o 
 -12   3  14       19.47       25.17     17.74 o 
 -11   3  14      408.61      437.21     41.08 o 
 -10   3  14        3.26        5.27     12.20 o 
  -9   3  14      464.26      456.57     31.64 o 
  -8   3  14      466.88      481.42     28.22 o 
  -7   3  14      812.86      836.01     45.81 o 
  -6   3  14       12.69       14.01      7.42 o 
  -5   3  14      305.05      315.92     18.69 o 
  -4   3  14     4382.34     4490.46    185.19 o 
  -3   3  14      412.17      446.76     15.95 o 
  -2   3  14      873.94      814.27     25.37 o 
  -1   3  14      160.18      195.79     10.71 o 
   0   3  14     2531.14     2499.75     70.36 o 
   1   3  14     1925.13     1967.46     51.83 o 
   2   3  14      246.24      235.58     10.28 o 
   3   3  14      635.00      585.93     21.56 o 
   4   3  14      283.25      276.76     15.99 o 
   5   3  14      749.11      802.32     40.35 o 
   6   3  14      168.31      168.23     15.50 o 
   7   3  14      512.94      494.26     23.88 o 
   8   3  14      164.82      156.11     23.92 o 
   9   3  14      477.49      503.14     53.13 o 
 -11   4  14      167.29      163.74     26.36 o 
 -10   4  14       76.66       76.42     17.88 o 
  -9   4  14      264.67      254.71     41.42 o 
  -8   4  14       77.10       56.85     12.47 o 
  -7   4  14      224.53      223.10     13.80 o 
  -6   4  14       11.05       14.71      8.13 o 
  -5   4  14     1285.34     1276.82     43.05 o 
  -4   4  14      105.70      102.76     10.17 o 
  -3   4  14      208.06      200.93     11.90 o 
  -2   4  14        2.63       -0.16      6.00 o 
  -1   4  14        3.24       17.35      6.99 o 
   0   4  14     1326.99     1385.25     40.78 o 
   1   4  14       29.37       29.88      6.61 o 
   2   4  14      214.86      203.83     11.33 o 
   3   4  14      185.58      173.83     10.60 o 
   4   4  14      109.59      133.40     12.00 o 
   5   4  14      308.85      281.44     17.22 o 
   6   4  14       28.75       22.60     10.18 o 
   7   4  14        7.05       16.30     12.53 o 
   8   4  14       20.68       27.76     13.35 o 
  -9   5  14      148.75      151.31     20.41 o 
  -8   5  14       45.06       59.89     17.43 o 
  -7   5  14      229.24      267.54     26.11 o 
  -6   5  14      427.74      403.07     22.04 o 
  -5   5  14      101.45      112.72     11.45 o 
  -4   5  14      168.76      185.06     12.46 o 
  -3   5  14       39.42       45.87      9.41 o 
  -2   5  14      672.31      675.97     31.27 o 
  -1   5  14      107.37      121.23     16.76 o 
   0   5  14      403.26      414.78     17.92 o 
   1   5  14      201.96      198.88     14.88 o 
   2   5  14      404.31      386.53     19.49 o 
   3   5  14      355.24      267.62     40.58 o 
   4   5  14      178.51      216.02     36.29 o 
   5   5  14       87.23       80.87     14.04 o 
   6   5  14      209.54      229.43     46.59 o 
  -6   6  14       50.53       79.14     20.82 o 
  -5   6  14        8.98       23.21     15.26 o 
  -4   6  14       35.31       21.55     14.52 o 
  -3   6  14      133.33      160.78     22.16 o 
  -2   6  14       13.57        2.20     12.68 o 
  -1   6  14       49.74       41.34     13.46 o 
   0   6  14       33.86       31.83      9.86 o 
   1   6  14       19.78       31.40     11.97 o 
   2   6  14        1.38        0.92     32.59 o 
   3   6  14       21.77       39.02     35.35 o 
 -13   1  15      123.74      129.02     18.33 o 
 -12   1  15       77.54       83.08     15.68 o 
 -11   1  15      155.71      209.08     21.04 o 
 -10   1  15        0.55        1.38      9.86 o 
  -9   1  15       31.56       42.57      9.54 o 
  -8   1  15      686.03      677.68     46.65 o 
  -7   1  15      554.82      549.71     24.01 o 
  -6   1  15     1921.94     1685.96    103.16 o 
  -5   1  15      149.82      172.52      8.79 o 
  -4   1  15        2.35       -0.57      4.56 o 
  -3   1  15      167.56      176.36      8.68 o 
  -2   1  15     1263.14     1225.92     35.93 o 
  -1   1  15      898.39      896.76     27.08 o 
   0   1  15      156.26      130.98      7.38 o 
   1   1  15       71.67       64.39      5.75 o 
   2   1  15        0.36        2.60      3.87 o 
   3   1  15      877.53      850.44     29.40 o 
   4   1  15      533.43      532.76     20.31 o 
   5   1  15        8.17       16.36      6.62 o 
   6   1  15       17.25       21.63      7.15 o 
   7   1  15      103.86      121.00     15.36 o 
   8   1  15       48.62       41.61     13.20 o 
   9   1  15       42.14       52.61     16.93 o 
  10   1  15      191.94      188.94     24.51 o 
 -13   2  15       55.11       41.13     18.04 o 
 -12   2  15        7.91       10.03     16.40 o 
 -11   2  15        0.71       -3.50     12.53 o 
 -10   2  15      155.90      182.07     18.65 o 
  -9   2  15        5.14       -2.13     10.39 o 
  -8   2  15      153.90      159.43     13.80 o 
  -7   2  15      772.26      747.51     30.12 o 
  -6   2  15      407.85      398.62     18.41 o 
  -5   2  15      122.78      130.00      8.99 o 
  -4   2  15      279.38      270.67     11.61 o 
  -3   2  15        0.82        5.59      5.06 o 
  -2   2  15      482.04      499.85     17.02 o 
  -1   2  15     1535.12     1463.91     42.41 o 
   0   2  15      495.45      487.15     16.55 o 
   1   2  15      125.45      111.65      9.39 o 
   2   2  15      107.18      102.80      5.98 o 
   3   2  15      202.91      229.24      9.96 o 
   4   2  15        6.50       11.93      7.55 o 
   5   2  15      403.08      379.71     24.01 o 
   6   2  15      129.85      136.20     11.98 o 
   7   2  15      135.82      129.74     12.13 o 
   8   2  15      200.95      231.56     20.02 o 
   9   2  15      137.34      144.21     17.08 o 
  10   2  15       48.87       55.93     16.86 o 
 -12   3  15        1.26       -4.89     17.29 o 
 -11   3  15       46.51       52.82     17.40 o 
 -10   3  15       23.69       30.48     12.69 o 
  -9   3  15      165.88      161.05     15.47 o 
  -8   3  15        1.18       11.58     11.09 o 
  -7   3  15        1.00        8.18      7.82 o 
  -6   3  15        3.82        5.78      7.50 o 
  -5   3  15       33.47       23.17      6.61 o 
  -4   3  15      553.85      603.85     29.29 o 
  -3   3  15      179.18      176.63     10.47 o 
  -2   3  15      103.30       94.13     11.36 o 
  -1   3  15       23.47       31.10      6.10 o 
   0   3  15        1.63        5.55      5.21 o 
   1   3  15      526.20      519.09     16.46 o 
   2   3  15        5.17        7.30      4.98 o 
   3   3  15      254.97      259.40     12.53 o 
   4   3  15        2.07        5.83      7.97 o 
   5   3  15      163.97      176.07     13.45 o 
   6   3  15       17.01       20.53      9.50 o 
   7   3  15      123.87      129.78     13.06 o 
   8   3  15       44.60       57.58     15.48 o 
   9   3  15       70.16       84.52     17.18 o 
 -10   4  15       42.55       26.26     15.85 o 
  -9   4  15       56.93       61.62     16.06 o 
  -8   4  15       44.83       41.09     12.75 o 
  -7   4  15      157.71      156.27     20.42 o 
  -6   4  15       29.02       42.90      9.32 o 
  -5   4  15        5.89        2.93      8.35 o 
  -4   4  15       92.50       99.40      9.76 o 
  -3   4  15      411.45      434.84     21.19 o 
  -2   4  15      186.29      211.42     13.34 o 
  -1   4  15       62.29       72.48     15.68 o 
   0   4  15      186.76      188.30     19.29 o 
   1   4  15      252.63      251.11     12.76 o 
   2   4  15       31.04       48.82      7.69 o 
   3   4  15       23.77       24.90      9.15 o 
   4   4  15      176.66      146.62     13.17 o 
   5   4  15      324.55      309.15     18.50 o 
   6   4  15        0.14       -4.20      9.90 o 
   7   4  15        2.45       -1.09     11.01 o 
   8   4  15        1.45        9.79     13.35 o 
  -8   5  15       15.12       16.07     11.90 o 
  -7   5  15        4.32        5.58     10.88 o 
  -6   5  15        0.25       12.46      9.39 o 
  -5   5  15      157.44      168.34     13.53 o 
  -4   5  15       24.29       23.14      8.41 o 
  -3   5  15      215.19      256.65     15.17 o 
  -2   5  15       27.67       13.78      8.86 o 
  -1   5  15       32.02       40.22      9.99 o 
   0   5  15       17.54       29.63      8.24 o 
   1   5  15       31.22       64.37     10.06 o 
   2   5  15       74.88       87.81     10.84 o 
   3   5  15       17.34       10.74     12.09 o 
   4   5  15      333.91      380.14     46.36 o 
   5   5  15        0.90       -0.86     17.07 o 
   6   5  15        4.84        5.97     18.00 o 
  -5   6  15       39.51       43.03     16.12 o 
  -4   6  15       25.44       32.84     15.32 o 
  -3   6  15        4.42        7.92     18.09 o 
  -2   6  15       35.70       28.83     18.00 o 
  -1   6  15        0.29       -4.83     12.88 o 
   0   6  15       70.15       93.19     38.56 o 
   1   6  15       22.11       16.12     11.78 o 
   2   6  15       11.58       39.48     34.43 o 
 -13   0  16      240.03      254.14     27.26 o 
 -12   0  16       10.23       17.19     17.49 o 
 -11   0  16      562.83      628.09     40.90 o 
 -10   0  16      241.58      307.38     26.13 o 
  -9   0  16     1140.06     1154.05     90.89 o 
  -8   0  16      108.22      100.27     54.63 o 
  -7   0  16     1173.18      711.53     56.92 o 
  -6   0  16     1778.68     1772.30     89.05 o 
  -5   0  16     1209.32     1231.13     62.95 o 
  -4   0  16     2723.37     2910.27    154.59 o 
  -3   0  16      491.37      512.62     24.23 o 
  -2   0  16     7724.33     7189.92    278.66 o 
  -1   0  16     2244.10     2360.57     93.96 o 
   0   0  16     2278.98     2219.89     88.32 o 
   1   0  16       31.09       53.89     17.25 o 
   2   0  16     2970.38     3117.70    122.91 o 
   3   0  16     6411.17     6357.45    345.21 o 
   4   0  16      167.59      156.15     12.81 o 
   5   0  16       61.28       66.46     10.66 o 
   6   0  16      126.47      116.99     12.38 o 
   7   0  16     1432.70     1522.67    111.09 o 
   8   0  16      296.62      326.38     39.02 o 
   9   0  16      141.00      117.06     26.62 o 
  10   0  16        4.05       22.95     24.79 o 
 -13   1  16        6.24       -5.23     14.63 o 
 -12   1  16       21.35       32.97     14.79 o 
 -11   1  16       12.29        7.19     13.51 o 
 -10   1  16        4.53        8.09     10.62 o 
  -9   1  16       52.86       51.75     10.66 o 
  -8   1  16      261.93      294.25     20.36 o 
  -7   1  16      286.10      335.41     21.46 o 
  -6   1  16        4.78        5.57      4.92 o 
  -5   1  16      163.48       52.48     13.34 o 
  -4   1  16     1714.62     1576.54     45.65 o 
  -3   1  16      210.50      214.73      9.92 o 
  -2   1  16      139.68      139.28      7.82 o 
  -1   1  16      779.89      735.65     23.08 o 
   0   1  16      245.26      244.57     14.05 o 
   1   1  16     1546.99     1611.83     46.43 o 
   2   1  16        4.83        4.84      4.47 o 
   3   1  16     1868.20     1864.64     59.23 o 
   4   1  16      311.58      306.43     15.02 o 
   5   1  16      530.58      563.09     24.84 o 
   6   1  16      408.20      423.18     20.81 o 
   7   1  16        4.46       12.13     12.04 o 
   8   1  16      358.91      354.60     24.50 o 
   9   1  16      216.04      189.23     23.67 o 
  10   1  16      241.13      251.98     28.08 o 
 -12   2  16      307.29      318.27     24.86 o 
 -11   2  16      306.28      273.36     30.35 o 
 -10   2  16      286.77      144.27     21.72 o 
  -9   2  16      330.75      336.59     30.92 o 
  -8   2  16     1326.24     1517.14     65.44 o 
  -7   2  16     1225.37     1200.66     67.19 o 
  -6   2  16     2018.99     2122.22     87.55 o 
  -5   2  16     2372.72     2328.77     95.59 o 
  -4   2  16     1508.09     1340.14     67.13 o 
  -3   2  16     2687.98     2718.54     92.99 o 
  -2   2  16     1756.02     1779.31     51.14 o 
  -1   2  16     1174.82     1107.28     33.20 o 
   0   2  16     4042.48     3989.92    110.64 o 
   1   2  16     2670.81     2612.67     73.61 o 
   2   2  16      349.37      356.42     13.46 o 
   3   2  16      157.56      141.47      8.02 o 
   4   2  16     1014.51     1058.80     56.19 o 
   5   2  16      866.37      800.62     32.64 o 
   6   2  16      449.37      402.52     28.69 o 
   7   2  16       16.07       15.02      9.87 o 
   8   2  16      208.40      219.83     19.91 o 
   9   2  16      250.73      236.40     22.04 o 
 -11   3  16        0.02        6.23     16.18 o 
 -10   3  16      145.82      155.57     16.65 o 
  -9   3  16       11.22        8.85     11.95 o 
  -8   3  16      466.15      433.49     26.20 o 
  -7   3  16      447.46      464.99     28.03 o 
  -6   3  16       15.36       18.64      7.99 o 
  -5   3  16      589.16      350.79     59.68 o 
  -4   3  16      436.33      403.59     27.23 o 
  -3   3  16      215.71      235.60     21.34 o 
  -2   3  16     1039.69     1071.67     49.92 o 
  -1   3  16      436.17      405.60     15.44 o 
   0   3  16      914.49      911.78     28.31 o 
   1   3  16      656.63      667.96     20.23 o 
   2   3  16      109.96      142.75      9.20 o 
   3   3  16       12.08       16.36      8.52 o 
   4   3  16      612.28      592.77     26.45 o 
   5   3  16       54.99       41.61     10.18 o 
   6   3  16      369.70      330.86     19.08 o 
   7   3  16      305.14      328.35     19.67 o 
   8   3  16        8.24       -2.42     14.75 o 
 -10   4  16      350.85      350.02     33.59 o 
  -9   4  16       14.74        9.71     15.85 o 
  -8   4  16      399.79      382.60     19.82 o 
  -7   4  16      249.26      277.19     17.25 o 
  -6   4  16      499.32      528.80     25.13 o 
  -5   4  16      538.98      537.61     22.62 o 
  -4   4  16       26.01       28.53      7.93 o 
  -3   4  16     2063.62     2313.38    109.19 o 
  -2   4  16      334.66      364.64     18.82 o 
  -1   4  16      822.90      822.33     36.75 o 
   0   4  16      175.84      194.87     13.39 o 
   1   4  16      574.28      551.23     25.10 o 
   2   4  16      273.35      237.59     18.49 o 
   3   4  16      470.88      451.26     22.42 o 
   4   4  16      762.80      716.83     30.83 o 
   5   4  16       61.63       48.83     11.49 o 
   6   4  16      251.02      250.98     17.72 o 
   7   4  16        5.91        4.44     10.96 o 
  -8   5  16        4.35        4.43     11.60 o 
  -7   5  16        0.23        3.97     11.63 o 
  -6   5  16      293.08      230.89     15.62 o 
  -5   5  16      149.75      137.12     14.49 o 
  -4   5  16       31.74       39.53      8.83 o 
  -3   5  16        1.43       -2.94      8.19 o 
  -2   5  16       69.26       60.05     15.79 o 
  -1   5  16      105.58      106.67     21.93 o 
   0   5  16      228.61      256.48     20.96 o 
   1   5  16       27.21       29.75      9.87 o 
   2   5  16       48.57       40.15     10.08 o 
   3   5  16       67.75       61.57     14.11 o 
   4   5  16      154.74      162.96     40.86 o 
   5   5  16       95.14       99.10     35.58 o 
  -4   6  16      285.92      326.71     37.41 o 
  -3   6  16       15.47       19.26     18.42 o 
  -2   6  16      121.61      184.56     69.09 o 
  -1   6  16      159.01       94.92     29.30 o 
   0   6  16       30.18       11.94     33.97 o 
 -13   1  17        2.94       18.01     16.61 o 
 -12   1  17        6.68        6.13     14.64 o 
 -11   1  17       55.30       47.22     14.56 o 
 -10   1  17      101.84       93.83     15.53 o 
  -9   1  17      815.57      825.64     40.19 o 
  -8   1  17      179.61      164.76     19.62 o 
  -7   1  17      119.74       89.93     16.51 o 
  -6   1  17      522.85      491.50     29.78 o 
  -5   1  17      642.60      592.08     24.83 o 
  -4   1  17      823.51      806.31     25.42 o 
  -3   1  17      718.49      730.05     23.31 o 
  -2   1  17      179.45      164.95      8.78 o 
  -1   1  17      348.54      344.91     13.35 o 
   0   1  17      228.20      222.98     10.44 o 
   1   1  17      407.83      425.87     15.43 o 
   2   1  17        0.59        0.60      4.59 o 
   3   1  17       72.33       77.29      8.28 o 
   4   1  17        0.30       -1.74      6.86 o 
   5   1  17      100.40      109.54     11.15 o 
   6   1  17       86.39       89.46     11.01 o 
   7   1  17      363.66      377.90     24.91 o 
   8   1  17        0.63       -8.00     12.88 o 
   9   1  17      101.95       91.90     19.14 o 
 -12   2  17        0.24       13.22     15.55 o 
 -11   2  17      434.43      451.37     35.54 o 
 -10   2  17      361.45      400.24     26.77 o 
  -9   2  17       23.21       22.23     14.76 o 
  -8   2  17      176.16      233.73     23.04 o 
  -7   2  17       30.22       45.36      9.09 o 
  -6   2  17       51.21       59.63      7.13 o 
  -5   2  17       30.40       31.83      6.37 o 
  -4   2  17     1022.80      969.70     36.81 o 
  -3   2  17      466.94      446.88     16.31 o 
  -2   2  17      293.78      281.12     12.32 o 
  -1   2  17      261.55      239.68     11.14 o 
   0   2  17        1.43       -0.95      5.32 o 
   1   2  17      355.62      356.24     14.20 o 
   2   2  17       53.68       52.60      5.51 o 
   3   2  17        1.90        1.36      8.08 o 
   4   2  17      587.67      557.30     25.18 o 
   5   2  17      546.27      556.20     25.42 o 
   6   2  17       44.41       54.01     10.76 o 
   7   2  17       29.16       28.46     11.22 o 
   8   2  17       29.33       34.61     15.75 o 
   9   2  17        2.35        8.28     15.98 o 
 -11   3  17       34.50       22.48     16.61 o 
 -10   3  17        4.22        6.22     13.30 o 
  -9   3  17       16.40       13.34     12.06 o 
  -8   3  17       26.18       21.49     11.33 o 
  -7   3  17      316.85      133.12     26.17 o 
  -6   3  17        0.62       -4.93      7.41 o 
  -5   3  17       19.68       21.59      7.61 o 
  -4   3  17        0.92        3.44      7.19 o 
  -3   3  17        3.35        3.25      6.67 o 
  -2   3  17      272.08      271.34     21.08 o 
  -1   3  17       82.01      121.54     10.03 o 
   0   3  17      203.74      197.84     10.23 o 
   1   3  17       34.46       34.24      5.80 o 
   2   3  17       24.18       22.46      7.09 o 
   3   3  17       18.83       21.14      9.32 o 
   4   3  17       53.17       60.02     10.77 o 
   5   3  17      183.39      184.97     14.27 o 
   6   3  17        0.97       -6.31     10.12 o 
   7   3  17      168.26      174.64     15.62 o 
   8   3  17       26.21       27.98     15.47 o 
 -10   4  17       34.04       22.09     17.83 o 
  -9   4  17        3.51       15.42     15.61 o 
  -8   4  17       90.25       76.39     11.39 o 
  -7   4  17        2.84        6.17      9.97 o 
  -6   4  17      102.96       79.45     13.58 o 
  -5   4  17        1.71        1.85      7.34 o 
  -4   4  17      314.38      328.89     25.71 o 
  -3   4  17      125.16      166.62     11.76 o 
  -2   4  17        0.13        3.04      7.69 o 
  -1   4  17        5.80       -0.51      7.57 o 
   0   4  17        6.16        8.47      7.92 o 
   1   4  17       84.95       81.39      8.61 o 
   2   4  17        0.05       -3.47      7.40 o 
   3   4  17       12.96       15.10     10.00 o 
   4   4  17        3.59        5.32     10.11 o 
   5   4  17      180.42      172.61     15.45 o 
   6   4  17       95.15       96.81     13.94 o 
  -7   5  17        0.77        5.08     10.89 o 
  -6   5  17      278.53      341.98     26.07 o 
  -5   5  17        1.09       -5.43      8.76 o 
  -4   5  17       11.45       14.69      8.68 o 
  -3   5  17      343.45      443.73     46.92 o 
  -2   5  17        1.38        5.15     10.09 o 
  -1   5  17       31.59       29.23     14.97 o 
   0   5  17       12.14       37.02     10.69 o 
   1   5  17      183.61      228.21     15.64 o 
   2   5  17       38.41       42.51     13.77 o 
   3   5  17        4.11        0.85     19.83 o 
   4   5  17       14.44       12.85     33.05 o 
 -11   0  18      293.45      263.59     26.45 o 
 -10   0  18       24.74       27.81     21.58 o 
  -9   0  18     1055.36     1025.35    115.91 o 
  -8   0  18      947.62      865.45     71.84 o 
  -7   0  18      836.54      507.25     45.90 o 
  -6   0  18      699.55      598.16     28.27 o 
  -5   0  18     5566.44     5356.65    259.15 o 
  -4   0  18     1417.12     1349.93     56.63 o 
  -3   0  18     1277.31     1253.02     52.82 o 
  -2   0  18      848.55      858.38     37.98 o 
  -1   0  18      199.69      180.61     14.22 o 
   0   0  18     5952.17     6018.60    234.35 o 
   1   0  18      762.31      774.68     34.71 o 
   2   0  18     1179.60     1222.97     51.65 o 
   3   0  18       83.34       76.94     14.75 o 
   4   0  18     1591.61     1617.23     84.02 o 
   5   0  18     1084.01     1088.99     60.36 o 
   6   0  18      187.26      195.99     16.07 o 
   7   0  18      296.59      324.55     39.48 o 
   8   0  18      190.73      189.13     34.89 o 
   9   0  18      432.87      450.79     50.50 o 
 -12   1  18      151.02      180.78     20.48 o 
 -11   1  18        7.74       -2.42     13.53 o 
 -10   1  18      271.84      325.65     29.04 o 
  -9   1  18       92.17      118.00     13.09 o 
  -8   1  18      197.08      228.21     29.15 o 
  -7   1  18       10.52        7.85      8.85 o 
  -6   1  18       71.52       85.26      7.55 o 
  -5   1  18      760.52      724.95     28.88 o 
  -4   1  18       31.09       19.26      6.00 o 
  -3   1  18     1361.28     1320.84     39.12 o 
  -2   1  18      176.21      166.19      9.18 o 
  -1   1  18      250.33      240.42     17.43 o 
   0   1  18      116.08       96.45      7.40 o 
   1   1  18      160.03      178.54      9.46 o 
   2   1  18       26.83       19.14      5.09 o 
   3   1  18      260.44      241.64     15.52 o 
   4   1  18      182.37      174.68     11.65 o 
   5   1  18        6.76        7.51      9.14 o 
   6   1  18      211.81      214.10     15.54 o 
   7   1  18        0.70       -1.48      9.86 o 
   8   1  18       22.47       31.40     17.91 o 
   9   1  18        0.35        8.27     18.65 o 
 -12   2  18       21.20       11.47     15.12 o 
 -11   2  18      338.33      364.61     26.13 o 
 -10   2  18      381.60      345.34     41.30 o 
  -9   2  18       91.48       98.64     15.59 o 
  -8   2  18      752.43      829.91     50.14 o 
  -7   2  18     1052.74      994.57     38.88 o 
  -6   2  18     1012.19     1012.84     45.23 o 
  -5   2  18      147.93      144.72     10.25 o 
  -4   2  18       11.47       17.99      6.40 o 
  -3   2  18     2159.16     2104.17     60.25 o 
  -2   2  18     2109.24     2109.36     60.22 o 
  -1   2  18      218.94      228.15     11.10 o 
   0   2  18      145.58      150.05      8.80 o 
   1   2  18      104.46      103.73     10.88 o 
   2   2  18      662.33      661.17     19.98 o 
   3   2  18     1794.36     1795.24     64.34 o 
   4   2  18      129.87      131.83     12.62 o 
   5   2  18      186.39      191.35     14.45 o 
   6   2  18      625.87      675.44     42.52 o 
   7   2  18      513.28      515.39     26.10 o 
   8   2  18      284.12      308.35     24.38 o 
 -11   3  18      322.26      231.36     39.48 o 
 -10   3  18       55.07       54.96     15.67 o 
  -9   3  18      111.74      136.23     18.28 o 
  -8   3  18       30.31       38.84     14.16 o 
  -7   3  18       38.54       50.25     13.58 o 
  -6   3  18        4.28        9.08      7.88 o 
  -5   3  18       56.06       61.98      8.69 o 
  -4   3  18      626.37      591.75     34.00 o 
  -3   3  18        1.94        6.67      7.25 o 
  -2   3  18      200.26      186.84     12.52 o 
  -1   3  18      128.14      141.65      9.13 o 
   0   3  18       21.13       37.59      6.78 o 
   1   3  18       74.52       83.88      8.23 o 
   2   3  18      149.22      151.11     10.50 o 
   3   3  18        2.14       -0.84      9.61 o 
   4   3  18      201.83      197.51     14.76 o 
   5   3  18      317.65      336.67     21.20 o 
   6   3  18       11.79        4.32     10.57 o 
   7   3  18        0.27       -2.00     10.86 o 
  -9   4  18        5.98        5.92     14.55 o 
  -8   4  18      435.38      414.13     27.08 o 
  -7   4  18       31.59       27.90     10.43 o 
  -6   4  18      646.52      728.74     41.06 o 
  -5   4  18       99.95      101.84     10.63 o 
  -4   4  18      142.39      142.64     11.62 o 
  -3   4  18      325.09      358.37     19.27 o 
  -2   4  18      247.95      227.28     14.97 o 
  -1   4  18      292.10      309.23     19.61 o 
   0   4  18      190.99      193.74     13.64 o 
   1   4  18      661.98      640.75     35.03 o 
   2   4  18       97.66      108.02     10.19 o 
   3   4  18      623.28      615.65     52.81 o 
   4   4  18        5.40       12.03     10.40 o 
   5   4  18      231.23      240.63     17.49 o 
   6   4  18      142.60      145.54     18.93 o 
  -7   5  18       15.50       11.60     11.64 o 
  -6   5  18       45.68       21.75     10.88 o 
  -5   5  18        3.57        6.85     12.15 o 
  -4   5  18       41.54       39.81     10.54 o 
  -3   5  18        2.99        6.95      9.60 o 
  -2   5  18       61.49       64.43     11.85 o 
  -1   5  18        4.24       -2.16      9.99 o 
   0   5  18      125.12      168.53     27.84 o 
   1   5  18        0.10       -8.78     13.32 o 
   2   5  18       21.18       17.76     20.02 o 
   3   5  18       21.12        9.15     25.02 o 
 -12   1  19      227.10      346.79     26.59 o 
 -11   1  19       12.29        9.11     14.11 o 
 -10   1  19       29.54       43.50     14.89 o 
  -9   1  19       21.29       27.27     10.96 o 
  -8   1  19       20.84       16.54     10.02 o 
  -7   1  19      127.89      137.07     10.33 o 
  -6   1  19      391.67      373.65     16.59 o 
  -5   1  19        1.14        4.47      5.99 o 
  -4   1  19        4.02        9.36      6.11 o 
  -3   1  19      147.25      151.68      9.13 o 
  -2   1  19      129.63      134.86      8.59 o 
  -1   1  19      469.94      447.90     16.50 o 
   0   1  19       31.22       22.47      6.11 o 
   1   1  19        2.44        3.34      5.66 o 
   2   1  19        8.01        5.13      5.14 o 
   3   1  19      567.42      616.41     28.23 o 
   4   1  19      596.13      572.34     23.42 o 
   5   1  19       28.10       28.56     10.17 o 
   6   1  19        0.60       -3.46     10.20 o 
   7   1  19       82.16       71.72     12.48 o 
   8   1  19       48.02       41.39     20.43 o 
 -11   2  19       41.98       46.93     16.23 o 
 -10   2  19      100.51      108.86     17.35 o 
  -9   2  19       44.88       48.74     13.69 o 
  -8   2  19      188.03      200.33     18.11 o 
  -7   2  19      286.18      277.88     19.25 o 
  -6   2  19       12.57       14.39      7.82 o 
  -5   2  19      226.01      232.54     11.77 o 
  -4   2  19       94.45       90.49      8.24 o 
  -3   2  19      107.23      115.52      9.77 o 
  -2   2  19      549.46      519.76     20.03 o 
  -1   2  19       19.48       19.12      6.51 o 
   0   2  19       23.44       18.31      6.14 o 
   1   2  19      293.57      301.08     13.05 o 
   2   2  19       31.80       37.08      5.95 o 
   3   2  19        7.24        8.63      9.64 o 
   4   2  19      159.44      175.43     14.23 o 
   5   2  19      124.40       98.99     12.77 o 
   6   2  19       73.37       82.23     12.99 o 
   7   2  19      207.93      195.65     16.55 o 
   8   2  19      375.56      376.78     27.87 o 
 -10   3  19      110.98      113.10     18.62 o 
  -9   3  19        8.53        1.37     15.01 o 
  -8   3  19        1.62       -9.71     13.42 o 
  -7   3  19       59.35       51.96     11.23 o 
  -6   3  19        0.59       -0.19      8.28 o 
  -5   3  19       37.36       31.88      8.85 o 
  -4   3  19      166.80      184.59     13.89 o 
  -3   3  19      263.67      274.49     15.95 o 
  -2   3  19       86.11       85.56      8.31 o 
  -1   3  19       31.97       32.01      7.32 o 
   0   3  19        7.29        3.36      6.51 o 
   1   3  19        8.24       -2.28      6.88 o 
   2   3  19      329.53      333.91     16.13 o 
   3   3  19        1.49       -3.12      9.99 o 
   4   3  19       89.06       87.81     12.45 o 
   5   3  19      105.08       81.72     13.04 o 
   6   3  19       12.97       30.38     11.28 o 
   7   3  19        6.93       16.01     12.23 o 
  -9   4  19       12.70       13.64     17.02 o 
  -8   4  19       14.60       21.23     12.04 o 
  -7   4  19      191.67      246.27     23.78 o 
  -6   4  19       16.33        9.34      9.50 o 
  -5   4  19        5.47        6.39      8.87 o 
  -4   4  19        0.26        8.72      8.72 o 
  -3   4  19        3.02       10.55      8.39 o 
  -2   4  19      162.58      172.07     14.81 o 
  -1   4  19        7.68        8.87      8.74 o 
   0   4  19        1.99       -3.98      8.95 o 
   1   4  19       37.86       44.45     12.82 o 
   2   4  19       92.56      109.45     10.68 o 
   3   4  19       37.14       32.03     11.40 o 
   4   4  19       30.99       24.90     14.58 o 
   5   4  19       24.18       32.83     14.76 o 
  -6   5  19      264.53      335.62     44.53 o 
  -5   5  19        0.41        1.30     14.04 o 
  -4   5  19       96.76      127.86     29.91 o 
  -3   5  19       21.80       41.03     19.67 o 
  -2   5  19        7.03       17.20     12.72 o 
  -1   5  19       92.49       85.76     14.73 o 
   0   5  19        2.08        5.39     10.22 o 
   1   5  19       31.10       35.96     13.81 o 
   2   5  19        5.01        3.98     20.54 o 
 -12   0  20       58.64       60.80     21.54 o 
 -11   0  20       18.28       14.02     19.51 o 
 -10   0  20      261.01      260.28     36.72 o 
  -9   0  20     1071.33      965.61    124.63 o 
  -8   0  20       16.46       22.95     14.76 o 
  -7   0  20     1413.12     1458.82     61.43 o 
  -6   0  20       24.60       17.79      9.70 o 
  -5   0  20      193.94      179.90     17.09 o 
  -4   0  20       37.74       35.90      9.10 o 
  -3   0  20     3034.70     2779.55    119.35 o 
  -2   0  20       32.31       31.02      9.51 o 
  -1   0  20      341.53      351.33     20.81 o 
   0   0  20      105.74      108.50     11.58 o 
   1   0  20     1600.76     1567.63     65.14 o 
   2   0  20      542.50      604.21     29.46 o 
   3   0  20      123.90      112.97     19.14 o 
   4   0  20      416.11      431.47     31.81 o 
   5   0  20        9.85       12.97     14.89 o 
   6   0  20     1144.32     1182.05     93.65 o 
   7   0  20       74.02       80.79     30.30 o 
   8   0  20       11.94       24.79     27.08 o 
 -11   1  20      215.59      230.33     21.72 o 
 -10   1  20      108.97       95.49     32.02 o 
  -9   1  20       73.09       73.43     14.78 o 
  -8   1  20     1451.36     1409.20     53.16 o 
  -7   1  20       19.95       21.30      8.33 o 
  -6   1  20     1989.52     1912.27     60.75 o 
  -5   1  20      332.68      305.60     14.86 o 
  -4   1  20      675.31      676.53     41.98 o 
  -3   1  20     1189.54     1156.78     35.39 o 
  -2   1  20      189.63      178.79     10.04 o 
  -1   1  20     1190.03     1164.89     35.35 o 
   0   1  20     1267.09     1156.01     35.36 o 
   1   1  20     1200.93     1191.27     42.56 o 
   2   1  20      101.26       86.43      7.24 o 
   3   1  20      299.57      293.44     17.99 o 
   4   1  20      164.51      157.44     17.06 o 
   5   1  20      668.41      591.60     27.94 o 
   6   1  20      122.49      134.70     14.14 o 
   7   1  20        9.35       -0.16     11.48 o 
   8   1  20      183.78      208.19     26.27 o 
 -11   2  20       16.03       15.99     15.73 o 
 -10   2  20        5.07        1.85     14.78 o 
  -9   2  20      144.55      184.46     18.58 o 
  -8   2  20       10.74       20.07     13.64 o 
  -7   2  20      266.18      218.46     25.58 o 
  -6   2  20       90.90      114.34     11.25 o 
  -5   2  20      466.10      458.95     26.73 o 
  -4   2  20      263.11      279.79     13.01 o 
  -3   2  20       34.06       28.34      7.04 o 
  -2   2  20        5.97        6.47      6.33 o 
  -1   2  20       57.62       71.83      7.83 o 
   0   2  20      155.61      156.55      9.66 o 
   1   2  20      441.88      426.46     16.75 o 
   2   2  20      183.07      202.87     16.30 o 
   3   2  20      219.54      239.49     20.44 o 
   4   2  20      226.48      220.37     16.02 o 
   5   2  20      283.58      314.17     19.56 o 
   6   2  20       58.30       57.73     12.92 o 
   7   2  20      159.54      146.86     21.07 o 
 -10   3  20      203.05      266.26     28.73 o 
  -9   3  20      502.15      625.82     35.77 o 
  -8   3  20        6.25        7.11     10.40 o 
  -7   3  20      435.48      428.59     33.00 o 
  -6   3  20      513.91      500.40     28.28 o 
  -5   3  20     1269.15     1396.25     52.19 o 
  -4   3  20      249.90      249.82     15.64 o 
  -3   3  20      438.98      445.73     19.55 o 
  -2   3  20      513.32      520.70     21.17 o 
  -1   3  20      485.38      498.03     25.66 o 
   0   3  20      795.78      704.26     27.09 o 
   1   3  20        5.17        3.71      7.25 o 
   2   3  20     1050.70     1059.67     52.08 o 
   3   3  20      169.25      155.39     14.56 o 
   4   3  20      196.69      191.08     17.59 o 
   5   3  20        7.22        2.67     11.46 o 
   6   3  20       20.80       30.38     15.70 o 
  -8   4  20       27.31       27.37     12.71 o 
  -7   4  20        1.85       -5.55      9.92 o 
  -6   4  20       21.16        6.00      9.62 o 
  -5   4  20        0.61        6.53      9.57 o 
  -4   4  20      221.85      250.07     14.98 o 
  -3   4  20        1.75        7.28      8.78 o 
  -2   4  20      655.32      666.37     29.07 o 
  -1   4  20        5.51        4.86      9.75 o 
   0   4  20       96.76      109.06     19.09 o 
   1   4  20       96.26       88.55     14.87 o 
   2   4  20       86.80       89.64     17.24 o 
   3   4  20       59.12       72.27     16.73 o 
   4   4  20       15.42       27.95     15.74 o 
  -5   5  20      206.92      229.98     22.97 o 
  -4   5  20       45.33       33.22     16.78 o 
  -3   5  20      159.21      169.99     25.58 o 
  -2   5  20       60.36       47.74     21.29 o 
  -1   5  20       86.76       72.23     35.20 o 
   0   5  20      217.77      202.37     27.90 o 
   1   5  20       19.15       15.07     13.38 o 
 -11   1  21        6.49       16.96     15.90 o 
 -10   1  21      415.58      388.57     34.08 o 
  -9   1  21      347.23      350.32     31.16 o 
  -8   1  21        0.20       -1.46     10.64 o 
  -7   1  21       70.24       76.15      8.73 o 
  -6   1  21        5.48        7.19      7.01 o 
  -5   1  21      207.61      194.88     12.15 o 
  -4   1  21       13.44       19.66      6.97 o 
  -3   1  21      168.20      151.38      9.78 o 
  -2   1  21       70.74       69.94      7.88 o 
  -1   1  21       54.93       65.24      7.66 o 
   0   1  21      246.87      262.41     12.57 o 
   1   1  21        0.59        1.22      6.43 o 
   2   1  21      242.75      234.98     13.54 o 
   3   1  21      292.59      298.05     18.81 o 
   4   1  21       53.35       49.88     14.85 o 
   5   1  21      653.57      602.25     38.51 o 
   6   1  21      417.78      420.40     24.12 o 
   7   1  21        0.61        3.40     13.23 o 
 -10   2  21        7.22       -3.17     14.75 o 
  -9   2  21        5.25        8.42     14.48 o 
  -8   2  21       69.02       72.82     16.09 o 
  -7   2  21       68.38       57.77     12.32 o 
  -6   2  21      292.32      263.07     14.62 o 
  -5   2  21       86.52       97.12     13.13 o 
  -4   2  21       27.64       27.76      7.42 o 
  -3   2  21       14.86       12.35      7.28 o 
  -2   2  21      146.05      142.23     10.05 o 
  -1   2  21        8.27        7.95      6.97 o 
   0   2  21        3.64        1.06      6.55 o 
   1   2  21      666.57      623.31     21.89 o 
   2   2  21       51.31       52.28      9.93 o 
   3   2  21       66.96       62.25     15.49 o 
   4   2  21      186.05      182.47     15.57 o 
   5   2  21      354.27      367.41     21.56 o 
   6   2  21       97.88       95.96     14.40 o 
  -9   3  21        0.08       -4.57     15.77 o 
  -8   3  21       15.27       11.45     11.66 o 
  -7   3  21        0.04        5.83      9.29 o 
  -6   3  21      107.80      125.97     15.23 o 
  -5   3  21       81.65       66.62      9.95 o 
  -4   3  21       17.22        8.64     10.38 o 
  -3   3  21        5.58       -4.69      7.99 o 
  -2   3  21      144.19      152.36     11.55 o 
  -1   3  21       67.79       61.77      8.76 o 
   0   3  21       11.10       10.06      7.85 o 
   1   3  21       14.38       10.76      7.71 o 
   2   3  21       69.99       64.33     14.94 o 
   3   3  21       77.65       72.62     16.32 o 
   4   3  21        7.25        5.53     11.46 o 
   5   3  21       36.32       23.13     16.23 o 
  -7   4  21       13.90       14.26     10.23 o 
  -6   4  21       42.80       46.05     11.08 o 
  -5   4  21       33.51       65.16     11.05 o 
  -4   4  21        9.96       14.01      9.46 o 
  -3   4  21       10.38        9.39      9.23 o 
  -2   4  21       21.81       18.50      9.81 o 
  -1   4  21      159.13      139.95     16.05 o 
   0   4  21        9.10        4.94      9.74 o 
   1   4  21        0.67        9.87     12.92 o 
   2   4  21        0.52      -13.83     20.18 o 
   3   4  21       26.74       15.04     15.46 o 
 -11   0  22      142.72      140.34     28.23 o 
 -10   0  22      348.48      350.46     30.71 o 
  -9   0  22      573.80      585.55     40.06 o 
  -8   0  22      195.38      148.95     81.02 o 
  -7   0  22      134.75      126.96     14.08 o 
  -6   0  22        1.72        5.04     10.11 o 
  -5   0  22        4.25        4.27      9.46 o 
  -4   0  22        1.89       -3.81      9.79 o 
  -3   0  22      798.41      810.42     37.90 o 
  -2   0  22      143.67      150.86     14.42 o 
  -1   0  22      385.81      384.43     22.43 o 
   0   0  22      154.04      150.47     13.81 o 
   1   0  22      210.61      193.87     15.91 o 
   2   0  22      726.84      679.39     43.01 o 
   3   0  22      190.69      179.13     23.41 o 
   4   0  22      334.56      300.80     28.54 o 
   5   0  22      144.74      134.96     31.22 o 
   6   0  22      114.81      167.09     35.35 o 
 -10   1  22       71.88      100.85     18.24 o 
  -9   1  22      199.76      159.14     34.01 o 
  -8   1  22      327.99      245.30     53.80 o 
  -7   1  22      169.79      163.66     22.31 o 
  -6   1  22      647.65      676.56     25.59 o 
  -5   1  22       42.54       44.52      8.08 o 
  -4   1  22      268.48      253.62     12.83 o 
  -3   1  22      229.33      220.90     12.04 o 
  -2   1  22     2097.88     2085.16     60.49 o 
  -1   1  22       99.38      125.90      9.51 o 
   0   1  22      196.23      189.49     11.04 o 
   1   1  22       99.68      104.77      8.68 o 
   2   1  22      291.95      310.85     15.91 o 
   3   1  22      692.99      709.70     32.27 o 
   4   1  22       71.89       63.81     15.77 o 
   5   1  22      273.36      273.46     23.16 o 
   6   1  22      144.04      139.83     19.65 o 
 -10   2  22        6.42       11.35     16.77 o 
  -9   2  22       56.62       62.52     16.62 o 
  -8   2  22       14.59       21.01     14.69 o 
  -7   2  22        2.33        3.45      9.05 o 
  -6   2  22       12.45        7.38      8.75 o 
  -5   2  22        5.10        6.63      8.33 o 
  -4   2  22      111.06      103.46      9.56 o 
  -3   2  22        5.76       -1.44      7.13 o 
  -2   2  22       30.17       15.29      7.51 o 
  -1   2  22      105.84      108.21      9.29 o 
   0   2  22      109.99      130.39      9.90 o 
   1   2  22       51.08       46.54      7.65 o 
   2   2  22       40.34       29.18     15.01 o 
   3   2  22       56.55       35.34     15.35 o 
   4   2  22       23.41       21.37     15.35 o 
   5   2  22       56.55       63.51     13.89 o 
   6   2  22       60.60       61.15     17.51 o 
  -9   3  22       30.92       36.32     16.12 o 
  -8   3  22      207.46      241.04     25.51 o 
  -7   3  22      162.51      146.85     14.70 o 
  -6   3  22       67.46       75.48     11.19 o 
  -5   3  22      721.22      736.92     34.90 o 
  -4   3  22       48.21       63.43      9.98 o 
  -3   3  22      169.24      176.00     13.01 o 
  -2   3  22        4.02        3.14      8.87 o 
  -1   3  22      551.57      574.99     23.33 o 
   0   3  22      356.33      346.02     20.19 o 
   1   3  22      257.09      281.00     20.27 o 
   2   3  22       26.20       35.22     15.74 o 
   3   3  22       21.86       13.74     15.87 o 
   4   3  22      858.46      848.55     44.86 o 
  -6   4  22       56.77       69.67     15.64 o 
  -5   4  22      163.94      190.26     21.52 o 
  -4   4  22       21.06       27.21     15.53 o 
  -3   4  22        7.27       13.29     15.94 o 
  -2   4  22        2.39       18.23     12.94 o 
  -1   4  22      202.42      228.35     22.76 o 
   0   4  22        9.60        6.80     10.03 o 
   1   4  22       57.41       48.00     13.90 o 
   2   4  22       28.92       19.23     22.50 o 
 -10   1  23        3.18        0.20     15.19 o 
  -9   1  23        0.74       21.31     15.50 o 
  -8   1  23        2.84        4.36     11.47 o 
  -7   1  23      204.28      217.38     12.41 o 
  -6   1  23        2.04        7.93      7.93 o 
  -5   1  23      121.35      114.00      9.87 o 
  -4   1  23      303.70      276.80     14.13 o 
  -3   1  23      329.69      323.61     14.74 o 
  -2   1  23       35.03       37.28      8.06 o 
  -1   1  23      408.08      374.44     16.18 o 
   0   1  23       82.46       84.02      8.91 o 
   1   1  23       66.94       68.40      8.22 o 
   2   1  23      265.57      261.35     18.80 o 
   3   1  23       89.50       95.94     17.73 o 
   4   1  23        0.62       11.25     15.96 o 
   5   1  23       23.63       22.78     15.98 o 
  -9   2  23       96.12       74.37     17.31 o 
  -8   2  23       83.09       99.04     13.54 o 
  -7   2  23        6.09        9.31      9.35 o 
  -6   2  23       12.29       12.07      9.07 o 
  -5   2  23       13.88       15.25      8.85 o 
  -4   2  23        0.14       -2.23      7.82 o 
  -3   2  23       79.95       64.98      9.75 o 
  -2   2  23      276.98      264.27     13.52 o 
  -1   2  23       13.97        6.22      7.82 o 
   0   2  23       13.23       12.62      7.80 o 
   1   2  23      160.65      192.14     12.41 o 
   2   2  23       41.80       40.64     16.07 o 
   3   2  23      195.41      211.36     21.81 o 
   4   2  23      134.77      135.12     19.83 o 
   5   2  23       63.33       55.07     17.41 o 
  -8   3  23        9.54       10.00     12.51 o 
  -7   3  23        5.51        0.13     10.20 o 
  -6   3  23        0.15        6.91      9.88 o 
  -5   3  23      277.35      259.77     15.76 o 
  -4   3  23        7.32       -1.67      8.97 o 
  -3   3  23        6.39        7.42      9.08 o 
  -2   3  23        2.00       -5.46      8.83 o 
  -1   3  23       14.95       18.42      8.46 o 
   0   3  23      168.54      157.93     11.97 o 
   1   3  23        1.36        4.29     11.16 o 
   2   3  23      115.72      137.97     19.59 o 
   3   3  23        1.85      -18.69     14.86 o 
  -5   4  23       10.41       20.65     16.60 o 
  -4   4  23      101.65      106.70     18.93 o 
  -3   4  23      116.73      137.95     27.97 o 
  -2   4  23        6.25       17.01     20.29 o 
  -1   4  23        0.36       -0.32     13.58 o 
   0   4  23        0.27        1.33     22.38 o 
  -9   0  24       61.76       82.78     20.71 o 
  -8   0  24       62.35       39.52     18.42 o 
  -7   0  24      349.57      366.71     23.16 o 
  -6   0  24      409.64      344.03     22.32 o 
  -5   0  24     1036.03      998.00     49.77 o 
  -4   0  24       22.03       23.92     11.43 o 
  -3   0  24     1017.97      893.57     42.17 o 
  -2   0  24       32.59       27.93     11.62 o 
  -1   0  24     1030.59      996.54     45.56 o 
   0   0  24      175.30      186.03     16.58 o 
   1   0  24      266.39      290.83     19.83 o 
   2   0  24      958.78      949.30     57.43 o 
   3   0  24       59.82       63.10     21.26 o 
   4   0  24       22.20        1.56     19.35 o 
   5   0  24      106.77      114.30     37.18 o 
  -9   1  24       76.86       81.31     19.57 o 
  -8   1  24        0.45      -10.49     13.84 o 
  -7   1  24        3.17       -2.40      8.19 o 
  -6   1  24        0.89       -4.81      7.81 o 
  -5   1  24      467.34      466.68     25.33 o 
  -4   1  24       45.79       52.57      8.73 o 
  -3   1  24      228.86      231.91     12.97 o 
  -2   1  24       84.84       88.54      9.56 o 
  -1   1  24        6.67       10.16      8.03 o 
   0   1  24      472.80      501.14     19.56 o 
   1   1  24        7.68        2.00      7.30 o 
   2   1  24      609.75      612.52     49.03 o 
   3   1  24      212.90      215.61     21.47 o 
   4   1  24       94.70      103.48     18.41 o 
   5   1  24       43.78       57.82     18.35 o 
  -8   2  24      257.64      265.27     19.94 o 
  -7   2  24       56.60       66.94     10.94 o 
  -6   2  24      151.34      190.36     13.45 o 
  -5   2  24      304.63      321.47     17.16 o 
  -4   2  24      221.37      195.90     12.25 o 
  -3   2  24      111.44      106.17      9.99 o 
  -2   2  24       86.71       94.47     10.11 o 
  -1   2  24       71.07       68.13      9.47 o 
   0   2  24      397.03      377.78     16.73 o 
   1   2  24      315.12      326.39     19.83 o 
   2   2  24        7.93        3.70     15.52 o 
   3   2  24       63.83       48.75     18.12 o 
   4   2  24      182.41      171.33     22.03 o 
  -7   3  24        8.25        6.81     12.86 o 
  -6   3  24        9.55       16.59     11.81 o 
  -5   3  24      124.63      113.31     19.50 o 
  -4   3  24        1.14        1.54     11.41 o 
  -3   3  24      200.94      236.91     22.13 o 
  -2   3  24       54.79       69.05     10.71 o 
  -1   3  24       61.85       65.96     12.10 o 
   0   3  24       30.30       34.08      9.43 o 
   1   3  24      408.67      413.30     23.28 o 
   2   3  24       39.92       53.28     17.90 o 
  -8   1  25       25.29       23.44     11.95 o 
  -7   1  25      104.78       91.61     10.47 o 
  -6   1  25        2.24        0.27      8.26 o 
  -5   1  25      152.43      137.51     11.28 o 
  -4   1  25        1.49       -6.70      8.04 o 
  -3   1  25       57.02       52.93      9.20 o 
  -2   1  25       83.50       80.20      9.75 o 
  -1   1  25      669.38      625.54     23.15 o 
   0   1  25       17.31       14.81      8.67 o 
   1   1  25       56.56       53.34     10.87 o 
   2   1  25      105.80      110.53     18.62 o 
   3   1  25       52.37       71.33     18.70 o 
  -7   2  25       24.52       25.44      9.98 o 
  -6   2  25       16.98       18.04     10.00 o 
  -5   2  25       21.49       21.95     10.06 o 
  -4   2  25       16.93       15.53      8.80 o 
  -3   2  25        8.93       -2.38      8.18 o 
  -2   2  25       81.69       96.55     10.32 o 
  -1   2  25       18.76       19.75      8.85 o 
   0   2  25      368.42      393.36     17.77 o 
   1   2  25      136.99      137.37     14.69 o 
   2   2  25        0.49       21.55     16.66 o 
   3   2  25       51.49       27.01     17.76 o 
  -5   3  25        0.65       11.60     16.10 o 
  -4   3  25        0.25      -15.56     15.59 o 
  -3   3  25       74.55       70.47     18.68 o 
  -2   3  25        0.56       -6.09     16.13 o 
  -1   3  25       72.34       65.17     14.86 o 
   0   3  25        3.19       -0.99     15.61 o 
  -8   0  26      514.78      461.49     35.09 o 
  -7   0  26       65.53       62.91     14.52 o 
  -6   0  26      354.01      295.51     38.38 o 
  -5   0  26      185.04      194.25     18.26 o 
  -4   0  26      240.88      233.40     19.87 o 
  -3   0  26       64.04       59.94     13.78 o 
  -2   0  26        7.16       17.14     12.22 o 
  -1   0  26     1820.86     1713.74     72.84 o 
   0   0  26       13.36       33.57     13.38 o 
   1   0  26        4.65      -20.47     20.27 o 
   2   0  26      191.17      185.70     26.62 o 
   3   0  26       51.97       66.54     23.36 o 
  -7   1  26       23.26       24.81      9.62 o 
  -6   1  26       23.16       25.68      9.50 o 
  -5   1  26        3.92        3.49      8.84 o 
  -4   1  26       28.18       26.85      9.53 o 
  -3   1  26       57.64       49.99      9.74 o 
  -2   1  26      277.35      258.70     14.25 o 
  -1   1  26        3.78       10.81      8.75 o 
   0   1  26       19.79       12.38      8.92 o 
   1   1  26       15.13       11.61     13.84 o 
   2   1  26        7.75        8.97     16.36 o 
  -6   2  26      113.26       97.18     27.84 o 
  -5   2  26        3.23        2.69     15.99 o 
  -4   2  26       76.05       55.57     17.92 o 
  -3   2  26      346.32      340.74     30.12 o 
  -2   2  26      184.22      203.43     18.17 o 
  -1   2  26       14.79       16.09     10.88 o 
   0   2  26       84.12       93.84     14.43 o 
   1   2  26      224.34      206.67     23.12 o 
  -6   1  27        0.77        0.20     13.78 o 
  -5   1  27       16.01       31.57     14.69 o 
  -4   1  27      171.58      155.43     17.41 o 
  -3   1  27        5.77       -2.98     14.21 o 
  -2   1  27       13.81       19.40     14.37 o 
  -1   1  27       23.40        9.74     10.76 o 
   0   1  27        0.99        0.90      8.73 o 
   1   1  27      166.26      166.71     18.95 o 
  -3   2  27      398.10      446.46     47.98 o 
  -2   2  27       43.57       36.14     15.42 o 
  -4   0  28      439.82      498.99     58.30 o 
  -3   0  28      133.69      129.16     25.49 o 
  -2   0  28      266.82      280.18     29.96 o 
                                                 
